# Supplementary material for: A Daily Accumulation Model for Predicting PFOS Residues in Beef Cattle Muscle After Oral Exposure
Source: Toxics. 2025 Jul 31;13(8):649. doi: 10.3390/toxics13080649 (PMC12390121; doi:10.3390/toxics13080649)
Supplement: Supplementary file 1 [file toxics-13-00649-s001.zip]

Archive with 1 entries (1 files):
- toxics-3676343-supplementary.xlsx
