# Supplementary material for: A Daily Accumulation Model for Predicting PFOS Residues in Beef Cattle Muscle After Oral Exposure
Source: Toxics. 2025 Jul 31;13(8):649. doi: 10.3390/toxics13080649 (PMC12390121; doi:10.3390/toxics13080649)
Supplement: Supplementary file 1 [file toxics-13-00649-s001.zip › toxics-3676343-supplementary.xlsx]

## Sheet: RiskSerializationData8
Written By Version	8.9.0
Serialization Major Version	4
Serialization Minor Version	0
Browse Record	Display Mode	Sens Graph Type	Cond Sens Settings	Scenario Settings	Selected Scenario				Distribution Options	Distribution GS	Distribution Curves		Sens Tornado Options	Sens Tornado GS	Sens Tornado Curves		Scen Tornado Options	Scen Tornado GS	Scen Tornado Curves		Sens Spider Option	Sens Spider GS	Sens Spider Curves
#NAME?	0	3			0				TRUE	GF1_rK0qDwEAEwBHAQwjACcANgCGAJoAmwCyAMAAIQFDAT0BKwD//wAAAAAAAAEEAAAAAAEwAAAAAQtEaWV0IDEgRmVlZAE/Q29tcGFyaXNvbiB3aXRoIFJpc2tOb3JtYWwoMTkwLDc0Ljg3OSxSaXNrVHJ1bmNhdGVQKDAuMDUsMC45NSkpAQEQAAIAAQpTdGF0aXN0aWNzAwEBAP8BAQEBAQluZy9rZyBkcnkBAQEABAAAAAEBAQEBAAEBAQAEAAAAAscAAuMAABgAC0RpZXQgMSBGZWVkAAAA/wAA/wEAAAIAAgA8AC9SaXNrTm9ybWFsKDE5MCw3NC44NzksUmlza1RydW5jYXRlUCgwLjA1LDAuOTUpKQABAP8AAAABAAACACkBMwEBAQM…	#NAME?
#NAME?	0	3			0				TRUE	GF1_rK0qDwEAEwBJAQwjACcANgCHAJsAnACzAMEAIwFFAT8BKwD//wAAAAAAAAEEAAAAAAEwAAAAAQtEaWV0IDcgRmVlZAFAQ29tcGFyaXNvbiB3aXRoIFJpc2tOb3JtYWwoMTMwMCw1MTIuMzMsUmlza1RydW5jYXRlUCgwLjA1LDAuOTUpKQEBEAACAAEKU3RhdGlzdGljcwMBAQD/AQEBAQEJbmcva2cgZHJ5AQEBAAQAAAABAQEBAQABAQEABAAAAALIAALkAAAYAAtEaWV0IDcgRmVlZAAAAP8AAP8BAAACAAIAPQAwUmlza05vcm1hbCgxMzAwLDUxMi4zMyxSaXNrVHJ1bmNhdGVQKDAuMDUsMC45NSkpAAEA/wAAAAEAAAIAKwE1AQE…	#NAME?
#NAME?	0	3			0				TRUE	GF1_rK0qDwEAEwBFAQwjACcAOQCKAJ4AnwCvAL0AHwFBATsBKwD//wAAAAAAAAEEAAAAAAQwLjAwAAAAAQxCaXJ0aCBXZWlnaHQBP0NvbXBhcmlzb24gd2l0aCBSaXNrTm9ybWFsKDM1LjQ1LDMuMjcsUmlza1RydW5jYXRlUCgwLjA1LDAuOTUpKQEBEAACAAEKU3RhdGlzdGljcwMBAQD/AQEBAQECa2cBAQEABAAAAAEBAQEBAAEBAQAEAAAAAsQAAuEAABkADEJpcnRoIFdlaWdodAAAAP8AAP8BAAACAAIAPAAvUmlza05vcm1hbCgzNS40NSwzLjI3LFJpc2tUcnVuY2F0ZVAoMC4wNSwwLjk1KSkAAQD/AAAAAQAAAgAnATEBAQEDAZq…	#NAME?
#NAME?	0	3			0				TRUE	GF1_rK0qDwEAEwBMAQwjACcAOgCPAKMApACyAMAAJgFIAUIBKwD//wAAAAAAAAEEAAAAAAUwLjAwMAAAAAEQUEZBUyBNVVNDTEUgRlJBQwE/Q29tcGFyaXNvbiB3aXRoIFJpc2tOb3JtYWwoMC4yMzEsMC4wOSxSaXNrVHJ1bmNhdGVQKDAuMDUsMC45NSkpAQEQAAIAAQpTdGF0aXN0aWNzAwEBAP8BAQEBAQABAQEABAAAAAEBAQEBAAEBAQAEAAAAAscAAugAAB0AEFBGQVMgTVVTQ0xFIEZSQUMAAAD/AAD/AQAAAgACADwAL1Jpc2tOb3JtYWwoMC4yMzEsMC4wOSxSaXNrVHJ1bmNhdGVQKDAuMDUsMC45NSkpAAEA/wAAAAEAAAIALgE…	#NAME?
#NAME?	0	3			0				TRUE	GF1_rK0qDwEAEwBMAQwjACcAOQCOAKIAowCyAMAAJgFIAUIBKwD//wAAAAAAAAEEAAAAAAQwLjAwAAAAARBXYXRlciBJbnRha2UgQ293AT9Db21wYXJpc29uIHdpdGggUmlza05vcm1hbCg1Ni40Nyw4LjE2LFJpc2tUcnVuY2F0ZVAoMC4wNSwwLjk1KSkBARAAAgABClN0YXRpc3RpY3MDAQEA/wEBAQEBAUwBAQEABAAAAAEBAQEBAAEBAQAEAAAAAscAAugAAB0AEFdhdGVyIEludGFrZSBDb3cAAAD/AAD/AQAAAgACADwAL1Jpc2tOb3JtYWwoNTYuNDcsOC4xNixSaXNrVHJ1bmNhdGVQKDAuMDUsMC45NSkpAAEA/wAAAAEAAAIALgE…	#NAME?

## Sheet: SW0
SW	Contents
1	Data on tissue half-life and exposure calculations
2	Data on PFOS concentrations and mass fractions in different tissues
3	Data on dry matter intake (DMI) and milk production for dairy cows
4	Forage intake calculations for calves
5	Combined forage intake data for calves
6	Water intake data for cows and finishers at different temperatures
7	Various parameter values and equations for the PFOS model
8	Deterministic model for Case Study 1
9	Graph of model versus in vivo results for Case Study 1
10	Probabilistic model for Case Study 1
11	Statistical analysis of results for muscle PFOS at 675 days
12	Deterministic model for Case Study 2
13	Graph of model versus in vivo results for Case Study 2
14	Probabilistic model for Case Study 2
15	Statistical analysis of results for muscle at 655 days
16	Statistical analysis of results for muscle at 735 days
17	Statistical analysis of results for serum at 655 days
18	Statistical analysis of results for serum at 666 days
19	Statistical analysis of results for serum at 693 days
20	Statistical analysis of results for serum at 735 days
21	Deterministic generic model for PFOS
22	Graph of generic model results
23	Probabilistic generic model for PFOS
24	Statistical analysis results for muscle PFOS at 540 days in the generic model

## Sheet: SW1
129.918		108.864		Study	Tissue	Half Life	S.D.	Exposure	Type	Tissue	Duration	Divisor	Total Weight
124.86		40.4844		Lupton 2014	Body	114.2	22.84	1	3	3	1	1	9	1027.8
119.31				Lupton 2015	Steer Plasma	120	4.1	1	3	1	3	3	3	360
104.889				Lupton 2015	Hiefer Plasma	106	23.1	1	3	1	3	3	3	318
109.144				Lupton 2015	Grouped Muscle	165	33	1	3	3	3	3	9	1485
130.664				Drew 2021	Serum	74.1	13.4	3	1	1	3	2	4.5	333.45
75.0113				Drew 2021	Muscle	77	15.4	3	1	3	3	2	13.5	1039.5
108.749													42	4563.75	108.661
126.677
121.355
113.023
121.825
74.8809
113.578
114.854
76.7686
139.451
81.9544
113.852
114.962
119.915
97.9585
152.515
91.9283
134.406
109.839
95.9867
107.605
106.529
78.158
130.503
121.271
85.2339
106.312
169.322
175.362
56.4452
140.058
61.6731
159.496
122.634
140.306
129.523
103.702
91.0203
142.446
137.251
90.5025
99.8835
118.458
136.216
118.994
101.041
110.198
100.542
139.759
85.425
130.84
114.188
109.024
94.171
120.896
146.252
136.329
97.816
103.414
144.569
106.336
100.41
122.812
123.08
93.231
98.9358
127.069
80.8038
130.721
98.3057
106.503
137.351
131.932
86.0591
121.597
124.212
111.13
131.436
103.956
84.2952
104.705
167.327
120.299
104.397
95.9888
132.484
158.404
75.9792
115.955
92.2412
129.521
134.338
131.667
82.3146
120.074
137.226
120.573
109.914
75.2711
147.076
89.0875
100.526
127.036
117.493
53.2226
151.921
103.817
124.803
119.405
78.1238
141.976
128.65
112.705
148.339
75.3949
131.451
142.438
97.2511
105.806
92.9266
86.0565
138.955
101.084
150.42
105.696
88.4138
158.369
121.405
87.8469
110.249
90.8462
117.24
121.292
110.064
109.92
100.112
82.0174
128.431
105.924
139.966
88.3214
111.698
94.8415
79.3344
157.218
105.191
182.403
88.79
109.953
113.399
120.829
95.1907
127.86
152.989
79.3296
94.5775
130.583
110.174
98.3102
101.2
121.924
85.6491
138.16
144.719
92.6467
180.026
108.2
151.043
109.911
133.766
101.653
104.285
95.3878
122.073
111.226
116.35
134.37
131.611
94.1691
118.251
150.855
101.603
92.1118
118.165
89.0642
138.44
107.087
115.366
89.7611
124.004
96.6455
95.7552
101.258
72.8878
96.2672
165.617
83.5025
140.357
143.009
91.6787
153.39
114.868
102.121
107.22
121.624
96.0287
93.0654
124.465
116.948
92.1676
129.558
96.9554
138.479
85.4125
147.973
85.4892
121.079
126.828
133.257
88.9111
127.284
138.845
156.065
107.093
123.879
110.602
124.529
111.84
90.877
120.555
143.387
81.3919
93.4989
68.7424
124.749
48.9851
81.1039
146.215
113.665
113.75
109.322
138.7
128.22
126.465
78.1899
89.6979
98.4447
128.536
126.997
134.819
131.482
149.064
74.4325
121.523
133.597
123.825
105.398
103.185
120.333
90.1081
111.466
147.267
104.87
133.482
133.921
68.1632
79.0767
113.452
129.408
104.071
114.387
104.704
129.011
126.091
107.079
108.584
145.757
125.134
116.28
99.7245
86.1599
109.362
115.956
109.16
113.033
102.897
105.897
121.062
85.2819
89.397
88.7904
95.8684
130.989
106.819
113.176
154.543
127.117
104.687
105.905
161.117
82.1229
99.6807
70.9082
125.856
143.48
119.669
128.658
137.991
89.2505
120.105
161.099
41.7401
118.831
99.5722
131.019
78.5015
111.932
126.756
90.4713
86.3404
104.74
126.715
111.633
144.548
114.311
100.826
127.077
140.511
115.4
109.665
122.665
111.668
130.752
124.517
104.692
118.601
154.15
116.749
97.7861
75.5992
109.44
121.734
147.508
107.078
128.548
146.913
93.1881
116.637
96.0844
124.338
121.717
132.933
119.163
124.753
122.143
126.645
142.129
103.988
88.2784
112.687
71.1136
147.559
84.5914
117.088
93.3749
56.5751
145.765
116.673
148.381
115.621
74.0017
146.783
117.162
98.268
94.0475
124.731
118.369
147.792
91.0062
90.2792
144.352
113.669
79.1893
141.115
144.536
138.634
147.256
127.948
80.339
126.452
95.2868
89.9267
89.3359
128.27
133.155
91.1777
107.465
92.7804
77.804
101.497
82.6679
141.339
98.4613
102.419
124.05
112.136
116.848
122.485
84.44
113.122
116.337
75.9643
91.4921
92.9199
112.412
152.69
121.231
149.589
99.9111
112.265
117.089
161.191
133.968
139.332
96.5774
121.065
106.485
102.944
131.639
97.4103
99.4705
128.804
111.575
108.329
121.152
82.9809
134.88
138.735
142.773
94.0918
109.045
111.545
81.4863
104.69
88.5051
85.354
101.907
106.483
101.558
116.405
148.512
97.5715
100.713
92.6825
96.6567
124.26
121.149
120.701
112.763
133.184
104.232
88.6006
105.863
148.816
158.885
123.759
97.3187
103.283
117.566
115.532
112.448
104.033
120.776
139.381
127.367
132.768
155.813
80.1409
108.738
81.9459
136.199
90.6278
126.495
125.485
111.822
102.853
73.3186
119.983
95.82
95.1839
110.194
133.648
165.726
108.433
77.5771
101.833
118.703
84.1642
125.627
100.877
87.9137
174.16
153.29
124.316
100.432
135.641
74.2538
117.171
139.733
88.5085
107.128
135.65
150.406
117.618
83.559
137.719
106.784
140.743
98.7098
82.0713
132.942
111.929
122.92
101.747
87.2086
121.307
132.194
113.85
130.586
153.03
159.25
100.055
76.7504
126.625
115.492
142.282
138.583
145.869
106.322
172.339
69.3605
90.7545
109.646
127.063
109.072
123.592
120.938
145.732
85.2193
110.425
85.1623
107.19
114.979
125.975
146.501
114.536
155.937
69.376
147.978
161.058
112.361
84.0451
117.646
119.674
107.657
129.215
137.228
86.2831
68.4065
88.3781
75.4924
118.046
92.8067
85.8103
49.6984
91.355
93.1116
73.2154
122.566
123.947
85.1628
83.76
52.555
114.137
77.4718
117.455
148.133
118.93
87.3623
134.552
137.592
133.45
139.028
149.736
107.79
113.521
101.842
149.129
106.638
80.5493
127.753
92.6069
151.974
100.15
101.732
147.84
104.622
112.885
127.696
94.1969
120.74
106.656
104.081
122.619
91.8476
93.6265
111.653
98.1513
64.8852
112.577
112.701
127.619
116.203
89.5085
101.424
129.626
138.789
149.662
119.672
82.2044
96.6917
109.908
105.55
104.738
116.002
142.223
106.366
114.806
87.2622
80.9463
120.467
104.809
75.0254
174.381
84.1873
118.179
104.412
99.6643
122.559
119.6
72.6374
76.3905
132.752
124.317
91.4127
106.811
107.71
78.5919
147.861
108.249
158.841
99.9506
100.274
128.687
128.352
146.126
116.519
125.532
126.066
77.6123
106.092
141.058
98.5398
132.745
94.2452
108.248
136.619
120.799
120.434
127.946
146.633
111.313
91.0698
118.974
116.015
128.91
111.574
112.11
118.152
113.318
86.4788
124.286
123.914
84.7741
122.987
104.298
83.0965
138.292
93.9487
152.26
123.626
76.7158
68.0473
85.3021
130.555
91.1857
90.8196
118.102
109.092
105.321
167.705
98.8505
111.608
108.996
144.125
95.8572
141.694
121.889
134.317
140.996
108.341
118.341
88.4975
48.3884
82.301
126.907
98.3
77.3536
102.484
145.423
148.348
148.929
100.88
95.7821
116.629
114.751
120.113
115.98
100.47
77.9166
113.448
123.355
157.893
126.372
83.2937
127.518
109.163
105.463
120.379
128.055
74.7879
131.54
114.413
151.07
167.923
156.714
114.896
96.3177
113.282
122.948
137.19
94.3655
79.7789
129.891
137.436
110.09
154.143
131.485
92.7709
106.105
117.195
108.553
145.259
115.742
166.794
122.825
119.144
117.855
112.759
98.1067
102.396
131.989
104.256
104.001
146.604
73.5043
142.231
156.322
99.6358
109.393
125.623
127.752
153.075
102.417
106.6
114.554
86.2132
161.577
104.908
144.014
76.8266
112.629
154.585
87.9095
100.904
163.672
105.412
151.039
119.029
91.1413
106.031
85.8638
144.221
136.132
123.41
97.9731
128.026
102.648
182.118
79.3029
124.962
69.7595
142.665
131.612
120.72
101.092
138.703
114.384
88.7011
145.537
112.647
97.0383
119.946
81.8048
95.0737
153.849
91.4647
112.374
94.1577
120.445
116.251
137.691
104.974
112.704
169.163
111.608
103.839
110.198
131.143
147.251
133.498
102.163
91.1522
123.108
106.684
97.3877
91.4547
103.809
134.363
108.012
152.478
117.476
73.1121
87.6328
90.5293
123.794
82.0149
108.748
65.5404
136.874
106.121
112.712
48.2785
90.6945
92.9046
117.539
129.006
141.596
79.5316
102.667
106.368
112.486
110.531
109.434
128.549
98.8203
141.218
119.36
129.461
105.484
78.4583
130.237
126.494
116.371
116.159
120.643
123.638
116.151
115.248
113.051
114.172
127.028
122.722
115.765
122.81
117.187
119.797
113.478
115.046
122.645
123.152
112.339
124.258
119.471
121.19
116.018
127.025
116.121
118.556
125.721
115.757
121.487
119.321
116.23
109.596
120.982
119.154
122.077
121.944
122.816
116.553
117.253
123.1
124.356
119.105
119.119
119.901
116.749
127.771
117.556
116.023
120.251
112.894
118.827
126.467
121.671
111.843
122.888
121.518
119.639
108.927
122.688
122.04
120.191
121.793
126.244
118.216
118.996
120.967
117.424
126.555
117.709
121.834
117.467
118.654
117.287
119.086
126.711
119.976
124.883
122.989
115.726
111.521
117.132
116.997
117.957
125.507
122.128
118.568
121.147
124.396
117.144
128.056
123.882
118.84
117.07
114.725
125.813
118.031
125.318
116.085
122.16
121.823
115.396
122.963
124.21
125.286
119.184
119.338
112.646
124.568
119.354
131.108
120.544
124.654
113.475
122.287
119.844
118.323
116.812
115.28
119.777
124.428
119.55
123.546
113.936
123.908
118.464
117.064
115.013
124.08
123.412
124.381
123.096
123.679
125.548
122.364
118.013
124.589
120.14
123.36
121.125
110.391
121.701
121.782
119.786
119.635
111.545
119.776
123.459
119.968
121.422
119.124
113.972
128.92
126.913
123.379
119.297
121.884
117.26
118.671
122.051
119.485
116.591
126.613
120.491
110.494
119.283
113.742
118.523
117.078
117.144
118.111
120.405
116.192
117.494
127.642
119.776
119.667
123.174
117.064
127.15
123.938
119.556
116.37
119.951
115.702
116.067
117.104
122.978
121.056
124.607
122.674
120.751
121.315
113.379
113.687
119.787
118.874
124.438
119.433
119.21
124.801
119.488
115.083
122.755
125.293
123.705
122.436
123.778
125.528
115.306
116.175
120.462
127.828
122.363
124.908
120.167
118.238
120.631
119.787
126.101
122.376
120.538
120.294
117.888
115.792
113.739
118.862
120.099
111.236
117.938
120.539
117.062
116.126
124.823
118.629
123.843
116.902
115.05
121.18
123.735
121.333
121.86
122.617
125.633
118.871
118.896
118.642
120.791
121.924
116.302
120.195
124.502
116.558
117.981
122.145
117.303
125.072
123.361
115.869
123.033
114.328
118.489
115.526
115.196
122.896
111.229
121.425
123.277
120.325
120.911
119.101
117.555
117.415
120.287
116.954
126.05
117.463
114.07
113.964
117.461
120.712
120.232
119.594
116.82
117.5
114.007
121.528
121.764
121.419
115.953
122.888
123.121
117.423
120.905
116.921
120.047
113.714
119.141
123.077
118.217
121.38
130.149
164.447
189.383
113.078
150.525
172.686
116.491
101.887
160.257
198.14
126.678
174.977
240.534
184.954
193.505
258.845
168.199
160.728
204.106
139.793
154.038
222.992
80.8455
213.98
206.198
171.043
163.573
163.529
164.119
200.343
197.306
168.672
187.623
183.071
154.91
120.79
177.544
185.865
145.01
199.392
178.537
139.974
172.868
220.634
136.167
183.532
174.526
189.568
189.796
206.944
114.811
191.592
145.423
156.625
206.242
102.818
213.378
137.449
178.906
124.247
180.687
163.064
118.391
156.417
193.7
177.197
170.96
227.295
178.059
180.991
164.257
205.023
165.08
199.495
139.313
240.763
140.087
159.321
140.303
160.261
218.11
187.937
168.641
196.226
172.733
118.668
161.656
223.631
193.802
156.292
216.278
213.266
186.395
200.923
142.007
165.843
180.436
155.986
138.001
168.271
183.258
147.937
148.297
125.68
180.245
125.579
189.089
148.616
102.281
185.337
174.566
154.279
181.982
152.123
146.421
202.513
173.623
184.545
180.989
148.18
230.487
143.016
151.933
169.773
143.974
158.975
137.42
131.05
124.866
187.039
155.168
166.076
136.895
191.169
162.154
172.52
196.271
162.713
171.875
142.67
185.063
199.341
162.976
157.807
153.191
199.909
215.549
181.429
137.062
150.224
164.168
165.354
185.118
165.931
177.338
176.299
144.296
178.177
176.589
94.8733
140.167
164.236
135.659
222.89
154.191
159.117
164.559
154.655
166.594
138.71
137.794
155.451
151.932
129.884
158.159
87.3292
160.876
160.011
121.944
200.255
134.99
143.505
136.773
164.121
132.758
122.424
158.328
100.009
192.646
98.6866
174.266
130.79
153.283
133.937
187.602
229.467
126.34
212.427
222.595
163.256
210.171
158.929
143.189
235.198
125.79
156.024
115.841
131.618
200.635
167.145
212.661
178.707
118.828
148.667
62.5001
208.718
154.37
131.014
184.641
143.813
186.356
151.929
144.715
185.78
161.727
80.3519
172.744
152.39
149.22
172.376
182.049
126.454
207.948
145.443
172.001
168.388
147.036
131.625
246.493
157.411
177.593
224.588
150.578
175.511
193.523
204.301
168.167
145.462
138.529
213.677
159.661
140.266
171.976
167.481
158.979
156.704
118.577
134.625
156.673
162.792
203.588
133.617
145.382
226.553
180.941
131.384
240.213
155.222
179.245
124.434
166.494
156.176
180.37
189.261
186.164
126.658
111.258
233.171
182.884
138.547
171.558
164.629
177.837
188.923
179.586
162.266
176.393
126.419
104.976
107.028
144.402
198.722
183.017
101.579
115.55
111.615
201.674
180.233
169.654
137.043
128.418
132.327
138.209
191.433
195.401
154.936
151.543
124.018
159.687
129.732
205.75
211.938
162.533
190.232
177.194
152.178
158.222
163.201
171.49
169.562
183.111
195.67
126.022
191.882
167.377
127.79
118.761
162.238
46.7952
139.903
184.315
83.1653
156.711
176.123
217.873
179.408
191.519
199.105
145.962
154.288
159.796
126.834
190.135
138.787
226.346
173.424
137.796
235.037
147.175
141.28
184.94
190.581
132.146
137.655
158.256
158.118
165.534
185.606
113.003
211.953
179.063
192.704
147.976
124.893
199.348
186.22
141.068
166.874
177.761
182.99
173.84
149.722
157.413
215.272
146.381
125.134
176.391
158.467
179.116
220.652
151.807
191.438
182.158
149.86
203.257
217.08
158.398
146.332
193.02
205.964
220.357
176.578
227.038
143.102
158.703
159.565
145.549
152.213
186.003
228.387
194.1
172.624
150.332
187.829
127.371
172.129
148.795
228.842
218.618
119.169
213.505
231.175
201.133
199.122
178.921
191.374
149.455
134.217
133.448
170.238
201.738
124.54
102.203
193.161
229.943
155.448
160.151
163.594
126.272
209.025
163.356
187.591
166.18
172.331
216
194.99
121.553
169.282
87.3843
167.09
88.4997
123.864
190.138
185.273
172.286
210.393
178.036
201.104
177.913
159.348
130.142
194.827
179.81
177.881
155.169
200.276
189.541
183.272
204.511
95.8331
216.391
118.27
121.836
189.742
182.729
204.612
209.857
151.013
132.289
149.442
205.019
138.177
174.064
194.777
124.073
175.956
164.988
201.921
176.408
168.927
140.049
177.885
85.3234
204.112
167.049
100.928
178.62
162.581
206.359
151.171
200.606
109.141
136.109
141.49
190.434
162.495
156.503
270.982
161.443
127.899
208.315
108.469
169.329
162.019
150.622
178.992
214.722
166.203
276.981
185.166
142.013
169.941
176.233
210.555
143.231
173.369
143.334
209.916
142.459
149.096
156.568
164.561
149.359
157.45
151.799
153.262
172.19
119.352
221.702
116
106.717
144.659
196.418
164.296
178.007
132.975
114.387
200.58
174.493
161.983
144.376
166.505
179.662
159.887
211.306
164.987
152.545
227.007
144.856
114.913
195.036
133.665
176.988
183.989
206.014
161.006
208.747
192.78
199.094
199.978
196.7
186.153
178.907
207.059
181.664
148.142
105.892
160.621
216.334
193.703
190.861
206.952
153.644
150.772
101.238
103.496
186.301
141.86
206.473
173.982
191.26
135.46
128.882
181.841
134.508
233.929
193.323
104.062
165.243
157.56
155.32
173.4
108.04
136.685
218.948
208.316
160.375
106.496
143.513
169.229
205.395
147.007
139.878
190.248
170.453
96.6901
138.396
176.758
209.412
150.264
111.614
143.412
143.758
172.896
158.85
115.644
153.174
165.274
115.431
187.541
181.627
192.637
127.815
199.78
196.272
177.033
164.589
185.831
136.965
132.648
209.936
145.558
176.318
167.557
200.841
197.274
138.556
191.174
141.435
210.318
165.51
226.818
120.612
178.832
162.337
205.691
226.233
193.557
153.463
144.093
163.354
159.507
97.9817
132.415
171.248
165.578
173.214
184.681
211.968
146.193
143.541
130.109
163.98
187.985
166.677
201.643
161.004
208.668
189.36
155.216
130.684
172.557
154.167
176.366
195.855
113.442
94.6949
116.506
159.315
190.052
198.597
230.893
149.28
94.663
161.966
152.225
221.209
236.969
211.002
191.114
142.691
139.818
113.121
133.777
186.593
205.494
174.243
181.411
129.38
194.707
161.241
130.701
179.249
202.034
192.855
75.2698
182.113
169.469
138.803
159.191
173.08
177.192
159.511
129.277
62.5309
125.566
212.505
146.53
168.47
161.79
177.82
84.3741
137.221
159.027
222.903
206.117
186.803
176.825
178.925
154.514
136.102
148.852
138.364
149.372
165.223
161.229
171.81
164.917
139.16
106.936
210.089
197.192
107.709
158.919
154.047
95.4147
175.963
125.281
178.646
172.398
134.663
150.06
152.017
187.032
154.807
196.461
171.723
231.299
210.761
146.214
212.598
208.03
149.272
132.035
118.22
178.151
214.425
110.63
115.099
178.725
148.441
223.006
174.45
135.342
171.103
122.481
140.853
130.328
252.596
153.188
185.318
177.893
171.509
183.872
195.707
221.432
230.141
141.353
222.204
103.407
192.468
148.217
47.6494
214.569
98.7328
122.565
135.389
130.087
185.359
165.327
[truncated: 2,200 more rows]

## Sheet: SW2
Mass of Tissues	% BW	Fraction	SD
Blood	3.99	0.0399	0.0068
Liver	1.22	0.0122	0.0018
Kidney	0.21	0.0021	0.005
Muscle	36.1	0.361	0.1173
Fat	12.18	0.1218	0.0506
Bone	8.66	0.0866	0.0149
PFOS Conc in Tissues	Drew	Lupton Steer	Lupton Heifer 343
Conc in Blood	1	0.15	8.33
Conc in Liver	1.64	0.149	4.74
Conc in Kidney	0.58	0.082	2.36
Conc in Muscle	0.08	0.00475	0.2825
Conc in Fat		0.037	0.87
Conc in Bone		0.003	0.23
PFOS Mass in Tissues
Mass in Blood	3.99	0.5985	33.2367
Mass in Liver	2.0008	0.18178	5.7828
Mass in Kidney	0.1218	0.01722	0.4956
Mass in Muscle	2.888	0.171475	10.1983
Mass in Fat		0.45066	10.5966
Mass in Bone		0.02598	1.9918
Total mass of PFOS in Tissues	9.0006	1.44561	62.3018
Mass Fraction PFOS in Muscle	0.320867	0.118617	0.163691
Muscle:Serum Partition	0.08
	muscle:body
Drew	0.321
Lupton Average	0.1415
Average	0.23125
St Dev	0.08975

## Sheet: SW3
	Days Since Calving	DMI per Level of Nutrition (kg/d)			Average DMI (kg)	DMI SD
		A	B	C
	30	11.14	11.96	13.6	12.2333	1.02272
	60	11.4	12.23	13.42	12.35	0.829015
	90	12.12	12.72	13.79	12.8767	0.690716
	120	11.83	12.43	13.5	12.5867	0.690716
	150	11.54	12.14	13.21	12.2967	0.690716
	180	11.3	11.9	12.97	12.0567	0.690716
	210	10.68	11.28	12.35	11.4367	0.690716
	Days Since Calving	Peak Milk Production (kg/d)				Average Milk Production (kg/d)	Milk SD
		5	8	11	14
	30	4	6.42754	8.8146	11.2	7.61054	2.68186
	60	5.033	8.04591	11.0072	14.0545	9.53515	3.35704
	90	4.77475	7.52941	10.3357	13.1937	8.95839	3.13766
	120	3.94835	6.32424	8.63128	10.9555	7.46485	2.60826
	150	3.0703	4.9297	6.82353	8.64849	5.868	2.08277
	180	2.32998	3.6901	5.11908	6.46198	4.40028	1.54578
	210	1.7274	2.70875	3.67288	4.67145	3.19512	1.09528

## Sheet: SW4
												Forage Source	DEF	Forage Source	DEF
Age (d)	BW (kg)	DMIF (kg)	DMIF SD	DMIM (kg)	DMIM SD (kg)	DMIF+M						Alfalfa Hay	2.43	Mix Grass+Leg. Sil., immature	2.39
0	35.4516	-0.901151	-0.236999			1.22479						Almond Hulls	2.89	Mix Grass+Leg. Sil., mature	2.07
30	53.769	-0.805943	-0.21196	0.98937	0.348642	1.85762						Barley Silage, headed	2.28	Mix Grass+Leg. Sil., mid-mat.	2.25
60	75.037	0.0899386	0.0236535	1.23957	0.436415	2.59239						Bermudagrass hay, Coastal	1.87	Mix Grass+Legume Hay, mature	2.11
90	98.9657	1.33384	0.350795	1.16459	0.407896	3.41909						Bermudagrass hay, Tifton-85	1.86	Mix Grass+Legume Hay, immat.	2.46
120	125.24	2.68762	0.706834	0.97043	0.339074	4.3268						Corn Silage, immature	2.45	Mostly Grass Hay, immature	2.35
150	153.517	4.07455	1.07159	0.76284	0.27076	5.30373						Corn Silage, mature	2.78	Mostly Grass Hay, mature	2.08
180	183.43	5.44466	1.43192	0.572037	0.200952	6.33719						Corn Silage, normal	2.75	Mostly Grass Hay, mid-mat.	2.19
210	214.587	7.41357	1.94974	0.415365	0.142386	7.41357						Corn, Yellow, cobs	1.76	Mostly Grass Silage, mid-mat.	2.19
240	246.566	8.51841	2.24031			8.51841						Cottonseed, hulls	1.69	Mostly Grass Silage, immat.	2.34
	DMIF = (0.0783 x BW - 4.87 x DMIM)/DEF calculated from fluid milk production											Cottonseed, whole with lint	2.89	Mostly Grass Silage, mature	2.01
	DMIF: dry matter intake for forage											Grass Hay, cool season, mature	2.04	Mostly Legume Hay, immature	2.49
	DMIM: dry matter intake for milk											Grass Hay, cool season, immature	2.36	Mostly Legume Hay, mature	2.2
	DMIF+M: total dry matter intake for forage plus milk											Grass Hay, cool season, mid-mat.	2.18	Mostly Legume Hay, mid-mat.	2.35
	Milk: assume 13% DM											Grass Pasture, cool season, veg.	2.39	Mostly Legume Silage, immature	2.38
	DEF: digestible energy in Mcal/kg of forage =2.27 (average for 50 forages)											Grass Silage, cool season, immature	2.3	Mostly Legume Silage, mid-mat.	2.27
												Grass Silage, cool season, mature	1.98	Mostly Legume Silage, mature	2.11
												Grass Silage, cool season, mid-mat.	2.16	Oats, Hay, headed	2.16
												Legume Forage Hay, immature	2.62	Oats, Silage, headed	2.04
												Legume Forage Hay, mature	2.21	Rye, Annual, Silage, veg.	2.12
												Legume Forage Hay, mid-mat.	2.43	Sorghum, Grain Type, Silage	2.17
												Legume Forage Pasture, veg.	2.71	Sorghum, Sudan Type, Hay	2
												Legume Forage Silage, mid-mat.	2.35	Sorghum, Sudan Type, Silage	1.95
												Legume Forage Silage, immat.	2.52	Soybean, hulls	2.25
												Legume Forage Silage, mature	2.19	Average	2.2664
												Mix Grass+Leg. Hay, mid-mat.	2.3	SD	0.262996

## Sheet: SW5
	Age (d)	BW (kg)	Original Data		Extrapoalted Data		Combined Data
			Forage DMI (kg)	SD	Forage DMI (kg)	SD	Forage DMI (kg)	SD
	60	75.037	0.0899386	0.0236535			0.0899386	0.0236535
	90	98.9657	1.33384	0.350795			1.33384	0.350795
	120	125.24	2.68762	0.706834			2.68762	0.706834
	150	153.517	4.07455	1.07159			4.07455	1.07159
	180	183.43	5.44466	1.43192	5.8897	0.449889	5.66718	0.940907
	210	214.587	7.41357	1.94974	6.4477	0.449889	6.93064	1.19982
	240	246.566	8.51841	2.24031	7.0057	0.449889	7.76206	1.3451				BW (kg)	DMI per Level of Nutriion (kg/d)					Average	SD
	270	279			7.5637	0.449889	7.5637	0.449889					A	B	C	D	E
	290	300	7.86	0.449889			7.86	0.449889				300	7.9	8.4	8.2	7.7	7.1	7.86	0.449889
	313	325	8.36	0.449889			8.36	0.449889				325	8.4	8.9	8.7	8.2	7.6	8.36	0.449889
	337	350	8.86	0.5004			8.86	0.5004				350	8.9	9.4	9.3	8.7	8	8.86	0.5004
	362	375	9.3	0.525357	(Original Data)		9.3	0.525357				375	9.4	9.9	9.7	9.1	8.4	9.3	0.525357
	388	400	9.76	0.557136			9.76	0.557136				400	9.8	10.4	10.2	9.6	8.8	9.76	0.557136
	416	425	10.22	0.549181			10.22	0.549181				425	10.3	10.9	10.6	10	9.3	10.22	0.549181

## Sheet: SW6
	Temperature °C	Cow Water Intake (L/d)		Weight (kg)	Finisher Water Intake (L/d) Based on Temperature °C						Average (L/d)	SD
	4.4	43.1			4.4	10	14.4	21.1	26.6	32.2
	10	47.7		273	22.7	24.6	28	32.9	37.9	54.1	33.3667	10.5678
	14.4	54.9		364	27.6	29.9	34.4	40.5	46.6	65.9	40.8167	12.8954
	21.1	64		454	32.9	35.6	40.9	47.7	54.9	78	48.3333	15.1614
	26.6	67.8									40.8389	12.8749
	32.2	61.3
	Average	56.4667
	SD	8.1638

## Sheet: SW7
Parameter	Unit	Value	SD
Half-life	d	108.9	40.5
Muscle:Body PFOS		0.231	0.09
Muscle:BW		0.361	0.117
Muscle:Serum Partition		0.08	0.016
Birth Weight	kg	35.45	3.27
BW'	kg	0.5584 + 2*0.001787d - 3*1.55E-06d2 - 4*1.33E-09d3	* 0.35
BW > 540 days	kg	BW + .32	0.112
Cow DMI	kg	-0.0001d2 + 0.0196d + 11.697	* 0.062
Milk Prod (Intake)	kg	-0.0000000257d4+0.0000163d3-0.003686d2+0.3024d+1.445	* 0.355
Soil Intake	kg	0.0243 * DMI	.005 * DMI
Cow Water Intake	L	56.47	8.16
Milk Transfer Factor	d/kg	0.0213
DMI ≤ 65 d	kg	0
DMI > 65 d	kg	5.4702 * ln(d) - 22.889	BW * .0013
Water Intake ≤ 240 d	L	4 * DMIF
Water Intake > 240 d	L	40.84	12.87

## Sheet: SW8
AGE	WEIGHT	CONCPLANT	CONCSOIL	CONCH2O	DMICOW	SOIL INTAKECOW	H2O INTAKECOW	PFAS INTAKECOW	CONCMILK	INTAKEMILK	DMI	SOIL INTAKE	H2O INTAKE	PFAS INTAKEMILK	PFAS INTAKEFEED	PFAS INTAKESOIL	PFAS INTAKEH2O	PFAS INTAKETOTAL	ELIMINATION	PFASBODY	PFASMUSCLE	PFASSERUM
d	kg	ng/kg dry	ng/kg dry	ng/L	kg	kg	L	ng	ng/kg	kg	kg	kg	L	ng	ng	ng	ng	ng	ng	ng	ug/kg	ug/kg
0	35.45	50	550	1.3	11.697	0.284237	56.47	814.591	17.3508	1.445		0	0	25.0719	0	0	0	25.0719	0	0	0	0
1	36.012	50	550	1.3	11.7165	0.284711	56.47	815.827	17.3771	1.74373		0	0	30.301	0	0	0	30.301	0	25.0719	0.000445497	0.00556872
2	36.5775	50	550	1.3	11.7358	0.28518	56.47	817.05	17.4032	2.03519		0	0	35.4187	0	0	0	35.4187	0.159076	55.3729	0.000968697	0.0121087
3	37.1466	50	550	1.3	11.7549	0.285644	56.47	818.26	17.4289	2.31946		0	0	40.4258	0	0	0	40.4258	0.351329	90.6325	0.00156124	0.0195155
4	37.7192	50	550	1.3	11.7738	0.286103	56.47	819.458	17.4545	2.59666		0	0	45.3233	0	0	0	45.3233	0.575043	130.707	0.00221738	0.0277173
5	38.2954	50	550	1.3	11.7925	0.286558	56.47	820.643	17.4797	2.86687		0	0	50.112	0	0	0	50.112	0.829306	175.455	0.00293174	0.0366467
6	38.875	50	550	1.3	11.811	0.287007	56.47	821.815	17.5047	3.13019		0	0	54.7929	0	0	0	54.7929	1.11322	224.738	0.00369922	0.0462403
7	39.4582	50	550	1.3	11.8293	0.287452	56.47	822.975	17.5294	3.38672		0	0	59.3669	0	0	0	59.3669	1.42591	278.418	0.00451507	0.0564383
8	40.0449	50	550	1.3	11.8474	0.287892	56.47	824.122	17.5538	3.63654		0	0	63.835	0	0	0	63.835	1.7665	336.359	0.00537477	0.0671847
9	40.6351	50	550	1.3	11.8653	0.288327	56.47	825.256	17.5779	3.87975		0	0	68.198	0	0	0	68.198	2.13412	398.427	0.00627411	0.0784264
10	41.2288	50	550	1.3	11.883	0.288757	56.47	826.377	17.6018	4.11644		0	0	72.457	0	0	0	72.457	2.52793	464.491	0.00720911	0.0901139
11	41.8259	50	550	1.3	11.9005	0.289182	56.47	827.486	17.6255	4.34671		0	0	76.6128	0	0	0	76.6128	2.94709	534.42	0.00817602	0.1022
12	42.4265	50	550	1.3	11.9178	0.289603	56.47	828.582	17.6488	4.57065		0	0	80.6665	0	0	0	80.6665	3.39077	608.086	0.00917133	0.114642
13	43.0306	50	550	1.3	11.9349	0.290018	56.47	829.666	17.6719	4.78834		0	0	84.619	0	0	0	84.619	3.85817	685.362	0.0101917	0.127396
14	43.6381	50	550	1.3	11.9518	0.290429	56.47	830.737	17.6947	4.99988		0	0	88.4714	0	0	0	88.4714	4.34846	766.122	0.0112341	0.140426
15	44.249	50	550	1.3	11.9685	0.290835	56.47	831.795	17.7172	5.20536		0	0	92.2246	0	0	0	92.2246	4.86087	850.245	0.0122955	0.153693
16	44.8634	50	550	1.3	11.985	0.291235	56.47	832.841	17.7395	5.40486		0	0	95.8796	0	0	0	95.8796	5.39461	937.609	0.0133732	0.167165
17	45.4812	50	550	1.3	12.0013	0.291632	56.47	833.873	17.7615	5.59848		0	0	99.4374	0	0	0	99.4374	5.94892	1028.09	0.0144646	0.180807
18	46.1024	50	550	1.3	12.0174	0.292023	56.47	834.894	17.7832	5.7863		0	0	102.899	0	0	0	102.899	6.52302	1121.58	0.0155673	0.194591
19	46.727	50	550	1.3	12.0333	0.292409	56.47	835.901	17.8047	5.96841		0	0	106.266	0	0	0	106.266	7.11619	1217.96	0.016679	0.208487
20	47.355	50	550	1.3	12.049	0.292791	56.47	836.896	17.8259	6.14489		0	0	109.538	0	0	0	109.538	7.72767	1317.11	0.0177976	0.22247
21	47.9863	50	550	1.3	12.0645	0.293167	56.47	837.878	17.8468	6.31583		0	0	112.717	0	0	0	112.717	8.35675	1418.92	0.018921	0.236513
22	48.621	50	550	1.3	12.0798	0.293539	56.47	838.848	17.8675	6.48132		0	0	115.805	0	0	0	115.805	9.00272	1523.28	0.0200475	0.250594
23	49.2591	50	550	1.3	12.0949	0.293906	56.47	839.804	17.8878	6.64144		0	0	118.801	0	0	0	118.801	9.66486	1630.08	0.0211752	0.26469
24	49.9005	50	550	1.3	12.1098	0.294268	56.47	840.748	17.9079	6.79627		0	0	121.707	0	0	0	121.707	10.3425	1739.22	0.0223025	0.278781
25	50.5453	50	550	1.3	12.1245	0.294625	56.47	841.68	17.9278	6.9459		0	0	124.525	0	0	0	124.525	11.0349	1850.58	0.0234278	0.292848
26	51.1934	50	550	1.3	12.139	0.294978	56.47	842.599	17.9474	7.09041		0	0	127.254	0	0	0	127.254	11.7415	1964.07	0.0245498	0.306873
27	51.8448	50	550	1.3	12.1533	0.295325	56.47	843.505	17.9667	7.22988		0	0	129.897	0	0	0	129.897	12.4616	2079.58	0.0256671	0.320838
28	52.4995	50	550	1.3	12.1674	0.295668	56.47	844.398	17.9857	7.3644		0	0	132.454	0	0	0	132.454	13.1945	2197.02	0.0267783	0.334729
29	53.1575	50	550	1.3	12.1813	0.296006	56.47	845.279	18.0044	7.49404		0	0	134.926	0	0	0	134.926	13.9396	2316.28	0.0278825	0.348531
30	53.8188	50	550	1.3	12.195	0.296338	56.47	846.147	18.0229	7.61888		0	0	137.315	0	0	0	137.315	14.6963	2437.26	0.0289783	0.362229
31	54.4834	50	550	1.3	12.2085	0.296667	56.47	847.003	18.0412	7.73901		0	0	139.621	0	0	0	139.621	15.4639	2559.88	0.030065	0.375812
32	55.1512	50	550	1.3	12.2218	0.29699	56.47	847.845	18.0591	7.85451		0	0	141.845	0	0	0	141.845	16.2419	2684.04	0.0311415	0.389268
33	55.8223	50	550	1.3	12.2349	0.297308	56.47	848.675	18.0768	7.96544		0	0	143.99	0	0	0	143.99	17.0296	2809.64	0.0322069	0.402586
34	56.4966	50	550	1.3	12.2478	0.297622	56.47	849.493	18.0942	8.0719		0	0	146.054	0	0	0	146.054	17.8266	2936.6	0.0332604	0.415755
35	57.1742	50	550	1.3	12.2605	0.29793	56.47	850.298	18.1113	8.17395		0	0	148.041	0	0	0	148.041	18.6321	3064.83	0.0343014	0.428767
36	57.855	50	550	1.3	12.273	0.298234	56.47	851.09	18.1282	8.27167		0	0	149.951	0	0	0	149.951	19.4457	3194.24	0.035329	0.441613
37	58.539	50	550	1.3	12.2853	0.298533	56.47	851.869	18.1448	8.36514		0	0	151.784	0	0	0	151.784	20.2667	3324.75	0.0363428	0.454285
38	59.2262	50	550	1.3	12.2974	0.298827	56.47	852.636	18.1611	8.45444		0	0	153.542	0	0	0	153.542	21.0948	3456.26	0.037342	0.466775
39	59.9166	50	550	1.3	12.3093	0.299116	56.47	853.39	18.1772	8.53964		0	0	155.227	0	0	0	155.227	21.9292	3588.71	0.0383262	0.479078
40	60.6102	50	550	1.3	12.321	0.2994	56.47	854.131	18.193	8.62081		0	0	156.838	0	0	0	156.838	22.7696	3722.01	0.0392949	0.491187
41	61.3069	50	550	1.3	12.3325	0.29968	56.47	854.86	18.2085	8.69802		0	0	158.378	0	0	0	158.378	23.6153	3856.08	0.0402477	0.503096
42	62.0068	50	550	1.3	12.3438	0.299954	56.47	855.576	18.2238	8.77136		0	0	159.847	0	0	0	159.847	24.4659	3990.84	0.0411841	0.514801
43	62.7099	50	550	1.3	12.3549	0.300224	56.47	856.279	18.2387	8.84089		0	0	161.247	0	0	0	161.247	25.321	4126.22	0.0421038	0.526297
44	63.4161	50	550	1.3	12.3658	0.300489	56.47	856.97	18.2535	8.90668		0	0	162.578	0	0	0	162.578	26.1799	4262.15	0.0430065	0.537581
45	64.1254	50	550	1.3	12.3765	0.300749	56.47	857.648	18.2679	8.9688		0	0	163.841	0	0	0	163.841	27.0424	4398.54	0.0438918	0.548648
46	64.8379	30	310	1.3	12.387	0.301004	56.47	538.332	11.4665	9.02733		0	0	103.512	0	0	0	103.512	27.9078	4535.34	0.0447596	0.559495
47	65.5534	30	310	1.3	12.3973	0.301254	56.47	538.719	11.4747	9.08233		0	0	104.217	0	0	0	104.217	28.7757	4610.95	0.045009	0.562613
48	66.2721	30	310	1.3	12.4074	0.3015	56.47	539.098	11.4828	9.13388		0	0	104.882	0	0	0	104.882	29.2554	4686.39	0.0452494	0.565617
49	66.9938	30	310	1.3	12.4173	0.30174	56.47	539.47	11.4907	9.18204		0	0	105.508	0	0	0	105.508	29.7341	4762.01	0.0454842	0.568553
50	67.7186	30	310	1.3	12.427	0.301976	56.47	539.834	11.4985	9.22688		0	0	106.095	0	0	0	106.095	30.2139	4837.79	0.0457134	0.571418
51	68.4465	30	310	1.3	12.4365	0.302207	56.47	540.19	11.5061	9.26846		0	0	106.643	0	0	0	106.643	30.6947	4913.67	0.0459367	0.574209
52	69.1774	30	310	1.3	12.4458	0.302433	56.47	540.539	11.5135	9.30686		0	0	107.154	0	0	0	107.154	31.1761	4989.62	0.0461538	0.576923
53	69.9114	30	310	1.3	12.4549	0.302654	56.47	540.881	11.5208	9.34214		0	0	107.629	0	0	0	107.629	31.658	5065.6	0.0463647	0.579559
54	70.6484	30	310	1.3	12.4638	0.30287	56.47	541.215	11.5279	9.37436		0	0	108.066	0	0	0	108.066	32.1401	5141.57	0.0465691	0.582114
55	71.3884	30	310	1.3	12.4725	0.303082	56.47	541.541	11.5348	9.40359		0	0	108.469	0	0	0	108.469	32.6221	5217.49	0.046767	0.584587
56	72.1314	30	310	1.3	12.481	0.303288	56.47	541.86	11.5416	9.4299		0	0	108.836	0	0	0	108.836	33.1038	5293.34	0.0469581	0.586976
57	72.8774	30	310	1.3	12.4893	0.30349	56.47	542.172	11.5483	9.45334		0	0	109.17	0	0	0	109.17	33.585	5369.07	0.0471423	0.589279
58	73.6264	30	310	1.3	12.4974	0.303687	56.47	542.476	11.5547	9.47399		0	0	109.469	0	0	0	109.469	34.0656	5444.66	0.0473196	0.591496
59	74.3784	30	310	1.3	12.5053	0.303879	56.47	542.772	11.5611	9.4919		0	0	109.736	0	0	0	109.736	34.5451	5520.06	0.0474899	0.593624
60	75.1334	30	310	1.3	12.513	0.304066	56.47	543.061	11.5672	9.50713		0	0	109.971	0	0	0	109.971	35.0235	5595.25	0.0476531	0.595664
61	75.8913	30	310	1.3	12.5205	0.304248	56.47	543.343	11.5732	9.51975		0	0	110.174	0	0	0	110.174	35.5006	5670.2	0.0478092	0.597615
62	76.6521	30	310	1.3	12.5278	0.304426	56.47	543.617	11.579	9.52981		0	0	110.346	0	0	0	110.346	35.9761	5744.87	0.047958	0.599475
63	77.4159	30	310	1.3	12.5349	0.304598	56.47	543.883	11.5847	9.53738		0	0	110.488	0	0	0	110.488	36.4499	5819.24	0.0480996	0.601244
64	78.1826	30	310	1.3	12.5418	0.304766	56.47	544.142	11.5902	9.54252		0	0	110.6	0	0	0	110.6	36.9218	5893.28	0.0482338	0.602923
65	78.9522	30	310	1.3	12.5485	0.304929	56.47	544.394	11.5956	9.54528		0	0	110.683	0	0	0	110.683	37.3915	5966.96	0.0483608	0.60451
66	79.7247	30	310	1.3	12.555	0.305086	56.47	544.638	11.6008	9.54572		0	0	110.738	0	0	0	110.738	37.859	6040.25	0.0484805	0.606006
67	80.5001	30	310	1.3	12.5613	0.30524	56.47	544.874	11.6058	9.5439	0.11151	0.00270968	0.446038	110.765	3.34529	0.840002	0.57985	115.53	38.324	6113.13	0.0485928	0.60741
68	81.2784	30	310	1.3	12.5674	0.305388	56.47	545.103	11.6107	9.53988	0.192551	0.00467899	0.770204	110.765	5.77653	1.45049	1.00127	118.993	38.7864	6190.34	0.0487354	0.609192
69	82.0595	30	310	1.3	12.5733	0.305531	56.47	545.325	11.6154	9.53371	0.272409	0.00661955	1.08964	110.738	8.17228	2.05206	1.41653	122.379	39.2763	6270.54	0.0488969	0.611211
70	82.8434	30	310	1.3	12.579	0.30567	56.47	545.539	11.62	9.52544	0.351119	0.00853218	1.40447	110.685	10.5336	2.64498	1.82582	125.69	39.7852	6353.64	0.049076	0.613451
71	83.6303	30	310	1.3	12.5845	0.305803	56.47	545.745	11.6244	9.51514	0.428711	0.0104177	1.71485	110.608	12.8613	3.22948	2.2293	128.928	40.3124	6439.55	0.0492716	0.615895
72	84.4199	30	310	1.3	12.5898	0.305932	56.47	545.944	11.6286	9.50286	0.505219	0.0122768	2.02088	110.505	15.1566	3.80581	2.62714	132.095	40.8575	6528.16	0.0494824	0.61853
73	85.2123	30	310	1.3	12.5949	0.306056	56.47	546.135	11.6327	9.48865	0.580671	0.0141103	2.32268	110.378	17.4201	4.3742	3.01949	135.192	41.4197	6619.4	0.0497074	0.621342
74	86.0076	30	310	1.3	12.5998	0.306175	56.47	546.319	11.6366	9.47256	0.655097	0.0159189	2.62039	110.228	19.6529	4.93484	3.4065	138.223	41.9986	6713.17	0.0499454	0.624318
75	86.8056	30	310	1.3	12.6045	0.306289	56.47	546.496	11.6404	9.45465	0.728523	0.0177031	2.91409	110.055	21.8557	5.48797	3.78832	141.187	42.5936	6809.4	0.0501956	0.627445
76	87.6065	30	310	1.3	12.609	0.306399	56.47	546.665	11.644	9.43496	0.800978	0.0194638	3.20391	109.86	24.0293	6.03376	4.16508	144.088	43.2041	6907.99	0.0504569	0.630711
77	88.4101	30	310	1.3	12.6133	0.306503	56.47	546.826	11.6474	9.41356	0.872484	0.0212014	3.48994	109.643	26.1745	6.57243	4.53692	146.927	43.8297	7008.88	0.0507284	0.634105
78	89.2164	30	310	1.3	12.6174	0.306603	56.47	546.98	11.6507	9.39049	0.943069	0.0229166	3.77227	109.405	28.2921	7.10414	4.90396	149.706	44.4697	7111.97	0.0510094	0.637617
79	90.0255	30	310	1.3	12.6213	0.306698	56.47	547.126	11.6538	9.36579	1.01275	0.0246099	4.05101	109.147	30.3826	7.62907	5.26632	152.425	45.1239	7217.21	0.0512989	0.641237
80	90.8374	30	310	1.3	12.625	0.306787	56.47	547.265	11.6567	9.33953	1.08156	0.026282	4.32625	108.869	32.4469	8.14741	5.62412	155.087	45.7916	7324.51	0.0515963	0.644954
81	91.6519	30	310	1.3	12.6285	0.306873	56.47	547.396	11.6595	9.31174	1.14952	0.0279332	4.59806	108.571	34.4855	8.6593	5.97748	157.693	46.4724	7433.81	0.0519008	0.648761
82	92.4692	30	310	1.3	12.6318	0.306953	56.47	547.52	11.6622	9.28248	1.21664	0.0295642	4.86654	108.254	36.4991	9.16492	6.32651	160.244	47.1658	7545.03	0.0522118	0.652647
83	93.2892	30	310	1.3	12.6349	0.307028	56.47	547.637	11.6647	9.2518	1.28294	0.0311755	5.13177	107.919	38.4883	9.6644	6.6713	162.743	47.8715	7658.11	0.0525285	0.656606
84	94.1118	30	310	1.3	12.6378	0.307099	56.47	547.746	11.667	9.21973	1.34845	0.0327674	5.39382	107.566	40.4536	10.1579	7.01196	165.19	48.589	7772.98	0.0528504	0.66063
85	94.9371	30	310	1.3	12.6405	0.307164	56.47	547.847	11.6691	9.18633	1.41319	0.0343405	5.65276	107.197	42.3957	10.6456	7.34859	167.586	49.3178	7889.58	0.0531768	0.66471
86	95.7651	30	310	1.3	12.643	0.307225	56.47	547.941	11.6711	9.15165	1.47717	0.0358952	5.90868	106.81	44.3151	11.1275	7.68129	169.934	50.0576	8007.85	0.0535073	0.668841
87	96.5958	30	310	1.3	12.6453	0.307281	56.47	548.027	11.673	9.11572	1.54041	0.037432	6.16164	106.408	46.2123	11.6039	8.01014	172.234	50.808	8127.72	0.0538413	0.673016
88	97.429	30	310	1.3	12.6474	0.307332	56.47	548.106	11.6747	9.07859	1.60293	0.0389511	6.41171	105.989	48.0878	12.0749	8.33522	174.487	51.5686	8249.15	0.0541783	0.677229
89	98.2649	30	310	1.3	12.6493	0.307378	56.47	548.177	11.6762	9.04031	1.66474	0.0404531	6.65895	105.556	49.9422	12.5405	8.65664	176.696	52.339	8372.07	0.0545179	0.681473
90	99.1035	30	310	1.3	12.651	0.307419	56.47	548.241	11.6775	9.00092	1.72586	0.0419384	6.90344	105.109	51.7758	13.0009	8.97447	178.86	53.1189	8496.42	0.0548595	0.685744
91	99.9446	3800	14900	1.3	12.6525	0.307456	56.47	52734	1123.23	8.96046	1.7863	0.0434072	7.14521	10064.7	6787.95	646.767	9.28878	17508.7	53.9079	8622.17	0.0552029	0.690036
92	100.788	3800	14900	1.3	12.6538	0.307487	56.47	52739.4	1123.35	8.91898	1.84609	0.0448599	7.38435	10019.1	7015.13	668.413	9.59966	17712.3	54.7057	26077	0.165559	2.06948
93	101.635	3800	14900	1.3	12.6549	0.307514	56.47	52744	1123.45	8.87651	1.90523	0.046297	7.6209	9972.29	7239.86	689.825	9.90717	17911.9	165.452	43734.5	0.275352	3.4419
94	102.483	3800	14900	1.3	12.6558	0.307536	56.47	52747.7	1123.53	8.8331	1.96373	0.0477187	7.85492	9924.22	7462.18	711.008	10.2114	18107.6	277.486	61481	0.383877	4.79846
95	103.335	3800	14900	1.3	12.6565	0.307553	56.47	52750.6	1123.59	8.78878	2.02162	0.0491253	8.08647	9874.98	7682.15	731.967	10.5124	18299.6	390.083	79311.1	0.491125	6.13906
96	104.189	3800	14900	1.3	12.657	0.307565	56.47	52752.7	1123.63	8.7436	2.0789	0.0505172	8.31559	9824.6	7899.81	752.706	10.8103	18487.9	503.211	97220.6	0.597093	7.46367
97	105.045	3800	14900	1.3	12.6573	0.307572	56.47	52754	1123.66	8.69759	2.13558	0.0518947	8.54234	9773.14	8115.22	773.231	11.105	18672.7	616.843	115205	0.70178	8.77225
98	105.904	3800	14900	1.3	12.6574	0.307575	56.47	52754.4	1123.67	8.6508	2.19169	0.053258	8.76676	9720.63	8328.42	793.545	11.3968	18854	730.952	133261	0.805184	10.0648
99	106.766	3800	14900	1.3	12.6573	0.307572	56.47	52754	1123.66	8.60326	2.24722	0.0546076	8.9889	9667.13	8539.45	813.653	11.6856	19031.9	845.512	151384	0.907306	11.3413
100	107.63	3800	14900	1.3	12.657	0.307565	56.47	52752.7	1123.63	8.555	2.3022	0.0559435	9.20881	9612.68	8748.37	833.558	11.9715	19206.6	960.499	169571	1.00815	12.6018
101	108.496	3800	14900	1.3	12.6565	0.307553	56.47	52750.6	1123.59	8.50607	2.35663	0.0572662	9.42653	9557.32	8955.2	853.266	12.2545	19378	1075.89	187817	1.10771	13.8463
102	109.365	3800	14900	1.3	12.6558	0.307536	56.47	52747.7	1123.53	8.4565	2.41053	0.0585758	9.64211	9501.1	9160	872.779	12.5347	19546.4	1191.65	206119	1.20599	15.0749
103	110.236	3800	14900	1.3	12.6549	0.307514	56.47	52744	1123.45	8.40632	2.46389	0.0598726	9.85558	9444.05	9362.8	892.102	12.8123	19711.8	1307.78	224474	1.303	16.2875
104	111.11	3800	14900	1.3	12.6538	0.307487	56.47	52739.4	1123.35	8.35557	2.51675	0.061157	10.067	9386.23	9563.64	911.239	13.0871	19874.2	1424.23	242878	1.39874	17.4843
105	111.987	3800	14900	1.3	12.6525	0.307456	56.47	52734	1123.23	8.30429	2.56909	0.062429	10.2764	9327.66	9762.56	930.192	13.3593	20033.8	1541	261328	1.49322	18.6653
106	112.865	3800	14900	1.3	12.651	0.307419	56.47	52727.8	1123.1	8.2525	2.62094	0.063689	10.4838	9268.39	9959.59	948.965	13.6289	20190.6	1658.06	279820	1.58644	19.8305
107	113.746	3800	14900	1.3	12.6493	0.307378	56.47	52720.7	1122.95	8.20024	2.67231	0.0649371	10.6892	9208.47	10154.8	967.563	13.896	20344.7	1775.4	298353	1.67841	20.9801
108	114.63	3800	14900	1.3	12.6474	0.307332	56.47	52712.8	1122.78	8.14754	2.72319	0.0661736	10.8928	9147.92	10348.1	985.987	14.1606	20496.2	1892.98	316922	1.76913	22.1141
109	115.516	3800	14900	1.3	12.6453	0.307281	56.47	52704	1122.6	8.09444	2.77361	0.0673988	11.0944	9086.79	10539.7	1004.24	14.4228	20645.2	2010.8	335525	1.85862	23.2327
110	116.404	3800	14900	1.3	12.643	0.307225	56.47	52694.5	1122.39	8.04096	2.82357	0.0686127	11.2943	9025.11	10729.6	1022.33	14.6826	20791.7	2128.83	354160	1.94687	24.3359
111	117.294	3800	14900	1.3	12.6405	0.307164	56.47	52684.1	1122.17	7.98714	2.87307	0.0698157	11.4923	8962.93	10917.7	1040.25	14.94	20935.8	2247.06	372823	2.0339	25.4238
112	118.187	3800	14900	1.3	12.6378	0.307099	56.47	52672.8	1121.93	7.933	2.92213	0.0710078	11.6885	8900.28	11104.1	1058.02	15.1951	21077.6	2365.48	391511	2.11972	26.4965
113	119.082	3800	14900	1.3	12.6349	0.307028	56.47	52660.7	1121.67	7.87857	2.97076	0.0721894	11.883	8837.19	11288.9	1075.62	15.4479	21217.1	2484.05	410223	2.20434	27.5542
114	119.98	3800	14900	1.3	12.6318	0.306953	56.47	52647.8	1121.4	7.82388	3.01895	0.0733606	12.0758	8773.7	11472	1093.07	15.6986	21354.5	2602.78	428957	2.28776	28.5969
115	120.88	3800	14900	1.3	12.6285	0.306873	56.47	52634.1	1121.11	7.76897	3.06673	0.0745215	12.2669	8709.84	11653.6	1110.37	15.947	21489.7	2721.63	447708	2.36999	29.6249
116	121.782	3800	14900	1.3	12.625	0.306787	56.47	52619.5	1120.8	7.71385	3.11409	0.0756724	12.4564	8645.65	11833.5	1127.52	16.1933	21622.9	2840.61	466476	2.45105	30.6381
117	122.686	3800	14900	1.3	12.6213	0.306698	56.47	52604.1	1120.47	7.65855	3.16104	0.0768134	12.6442	8581.16	12012	1144.52	16.4374	21754.1	2959.69	485259	2.53094	31.6368
118	123.593	3800	14900	1.3	12.6174	0.306603	56.47	52587.9	1120.12	7.6031	3.2076	0.0779447	12.8304	8516.4	12188.9	1161.38	16.6795	21883.3	3078.86	504053	2.60968	32.621
119	124.502	3800	14900	1.3	12.6133	0.306503	56.47	52570.8	1119.76	7.54752	3.25376	0.0790664	13.015	8451.41	12364.3	1178.09	16.9196	22010.7	3198.1	522857	2.68728	33.591
120	125.413	3800	14900	1.3	12.609	0.306399	56.47	52553	1119.38	7.49185	3.29954	0.0801788	13.1981	8386.21	12538.2	1194.66	17.1576	22136.3	3317.41	541670	2.76374	34.5468
121	126.326	3800	14900	1.3	12.6045	0.306289	56.47	52534.2	1118.98	7.4361	3.34493	0.0812819	13.3797	8320.83	12710.7	1211.1	17.3937	22260.1	3436.77	560489	2.83908	35.4886
122	127.242	3800	14900	1.3	12.5998	0.306175	56.47	52514.7	1118.56	7.38029	3.38996	0.0823759	13.5598	8255.31	12881.8	1227.4	17.6278	22382.2	3556.18	579312	2.91332	36.4165
123	128.16	3800	14900	1.3	12.5949	0.306056	56.47	52494.3	1118.13	7.32445	3.43461	0.083461	13.7384	8189.67	13051.5	1243.57	17.86	22502.6	3675.61	598138	2.98645	37.3306
124	129.079	3800	14900	1.3	12.5898	0.305932	56.47	52473	1117.68	7.26861	3.4789	0.0845374	13.9156	8123.94	13219.8	1259.61	18.0903	22621.5	3795.05	616965	3.0585	38.2312
125	130.002	3800	14900	1.3	12.5845	0.305803	56.47	52451	1117.21	7.21277	3.52284	0.0856051	14.0914	8058.15	13386.8	1275.52	18.3188	22738.8	3914.51	635792	3.12947	39.1184
126	130.926	3800	14900	1.3	12.579	0.30567	56.47	52428.1	1116.72	7.15698	3.56643	0.0866642	14.2657	7992.33	13552.4	1291.3	18.5454	22854.6	4033.95	654616	3.19938	39.9923
127	131.852	3800	14900	1.3	12.5733	0.305531	56.47	52404.4	1116.21	7.10123	3.60967	0.087715	14.4387	7926.49	13716.8	1306.95	18.7703	22969	4153.39	673437	3.26824	40.853
128	132.781	3800	14900	1.3	12.5674	0.305388	56.47	52379.8	1115.69	7.04556	3.65258	0.0887576	14.6103	7860.66	13879.8	1322.49	18.9934	23081.9	4272.8	692252	3.33606	41.7008
129	133.711	3800	14900	1.3	12.5613	0.30524	56.47	52354.4	1115.15	6.98999	3.69515	0.089792	14.7806	7794.88	14041.6	1337.9	19.2148	23193.5	4392.18	711061	3.40285	42.5357
130	134.644	3800	14900	1.3	12.555	0.305086	56.47	52328.2	1114.59	6.93452	3.73739	0.0908185	14.9495	7729.15	14202.1	1353.2	19.4344	23303.9	4511.52	729863	3.46863	43.3579
131	135.579	3800	14900	1.3	12.5485	0.304929	56.47	52301.1	1114.01	6.87919	3.7793	0.0918371	15.1172	7663.52	14361.4	1368.37	19.6524	23412.9	4630.81	748655	3.53341	44.1676
132	136.516	3800	14900	1.3	12.5418	0.304766	56.47	52273.3	1113.42	6.824	3.8209	0.0928479	15.2836	7597.98	14519.4	1383.43	19.8687	23520.7	4750.05	767437	3.5972	44.965
133	137.455	3800	14900	1.3	12.5349	0.304598	56.47	52244.5	1112.81	6.76898	3.86219	0.0938512	15.4488	7532.58	14676.3	1398.38	20.0834	23627.4	4869.22	786208	3.66001	45.7501
134	138.396	3800	14900	1.3	12.5278	0.304426	56.47	52215	1112.18	6.71414	3.90316	0.0948469	15.6127	7467.33	14832	1413.22	20.2964	23732.9	4988.31	804966	3.72185	46.5232
135	139.339	3800	14900	1.3	12.5205	0.304248	56.47	52184.6	1111.53	6.65949	3.94383	0.0958352	15.7753	7402.24	14986.6	1427.94	20.5079	23837.3	5107.33	823710	3.78274	47.2843
136	140.284	1200	0	1.3	12.513	0.304066	56.47	15089	321.396	6.60505	3.9842	0.0968162	15.9368	2122.84	4781.05	0	20.7179	6924.6	5226.26	842440	3.84269	48.0337
137	141.231	1200	0	1.3	12.5053	0.303879	56.47	15079.8	321.199	6.55084	4.02428	0.09779	16.0971	2104.13	4829.14	0	20.9263	6954.19	5345.09	844139	3.82462	47.8078
138	142.18	1200	0	1.3	12.4974	0.303687	56.47	15070.3	320.997	6.49687	4.06406	0.0987567	16.2563	2085.48	4876.88	0	21.1331	6983.49	5355.87	845748	3.80633	47.5791
139	143.131	1200	0	1.3	12.4893	0.30349	56.47	15060.6	320.79	6.44315	4.10356	0.0997165	16.4142	2066.9	4924.27	0	21.3385	7012.51	5366.08	847375	3.78832	47.354
140	144.084	1200	0	1.3	12.481	0.303288	56.47	15050.6	320.578	6.38969	4.14277	0.100669	16.5711	2048.39	4971.33	0	21.5424	7041.26	5376.41	849022	3.77057	47.1321
141	145.039	1200	0	1.3	12.4725	0.303082	56.47	15040.4	320.361	6.3365	4.18171	0.101615	16.7268	2029.97	5018.05	0	21.7449	7069.76	5386.85	850687	3.75309	46.9136
142	145.996	1200	0	1.3	12.4638	0.30287	56.47	15030	320.138	6.28361	4.22037	0.102555	16.8815	2011.62	5064.44	0	21.9459	7098.01	5397.42	852370	3.73587	46.6983
143	146.955	1200	0	1.3	12.4549	0.302654	56.47	15019.3	319.911	6.23101	4.25875	0.103488	17.035	1993.37	5110.5	0	22.1455	7126.02	5408.09	854070	3.7189	46.4862
144	147.916	1200	0	1.3	12.4458	0.302433	56.47	15008.4	319.678	6.17871	4.29687	0.104414	17.1875	1975.2	5156.25	0	22.3437	7153.79	5418.88	855788	3.70217	46.2772
145	148.878	1200	0	1.3	12.4365	0.302207	56.47	14997.2	319.441	6.12674	4.33473	0.105334	17.3389	1957.13	5201.67	0	22.5406	7181.34	5429.78	857523	3.68569	46.0711
146	149.843	1200	0	1.3	12.427	0.301976	56.47	14985.8	319.198	6.07508	4.37232	0.106247	17.4893	1939.15	5246.79	0	22.7361	7208.68	5440.79	859275	3.66945	45.8681
147	150.809	1200	0	1.3	12.4173	0.30174	56.47	14974.2	318.95	6.02376	4.40966	0.107155	17.6387	1921.28	5291.6	0	22.9303	7235.81	5451.9	861043	3.65343	45.6679
148	151.778	1200	0	1.3	12.4074	0.3015	56.47	14962.3	318.697	5.97279	4.44675	0.108056	17.787	1903.51	5336.1	0	23.1231	7262.73	5463.12	862826	3.63765	45.4706
149	152.748	1200	0	1.3	12.3973	0.301254	56.47	14950.2	318.439	5.92215	4.48359	0.108951	17.9343	1885.84	5380.3	0	23.3147	7289.46	5474.44	864626	3.62208	45.2761
150	153.72	1200	0	1.3	12.387	0.301004	56.47	14937.8	318.175	5.87188	4.52018	0.10984	18.0807	1868.29	5424.21	0	23.5049	7316	5485.86	866441	3.60674	45.0842
151	154.693	1200	0	1.3	12.3765	0.300749	56.47	14925.2	317.907	5.82196	4.55652	0.110724	18.2261	1850.84	5467.83	0	23.6939	7342.36	5497.37	868271	3.59161	44.8951
152	155.669	1200	0	1.3	12.3658	0.300489	56.47	14912.4	317.634	5.7724	4.59263	0.111601	18.3705	1833.51	5511.16	0	23.8817	7368.55	5508.98	870116	3.57668	44.7085
153	156.646	1200	0	1.3	12.3549	0.300224	56.47	14899.3	317.355	5.72321	4.6285	0.112473	18.514	1816.29	5554.2	0	24.0682	7394.56	5520.69	871976	3.56196	44.5245
154	157.625	1200	0	1.3	12.3438	0.299954	56.47	14886	317.071	5.6744	4.66414	0.113339	18.6566	1799.19	5596.97	0	24.2535	7420.41	5532.49	873850	3.54745	44.3431
155	158.606	1200	0	1.3	12.3325	0.29968	56.47	14872.4	316.782	5.62596	4.69954	0.114199	18.7982	1782.2	5639.45	0	24.4376	7446.09	5544.38	875738	3.53312	44.1641
156	159.589	1200	0	1.3	12.321	0.2994	56.47	14858.6	316.488	5.57789	4.73472	0.115054	18.9389	1765.34	5681.67	0	24.6206	7471.63	5556.36	877639	3.519	43.9875
157	160.573	1200	0	1.3	12.3093	0.299116	56.47	14844.6	316.189	5.53021	4.76968	0.115903	19.0787	1748.59	5723.61	0	24.8023	7497.01	5568.42	879555	3.50506	43.8132
158	161.559	1200	0	1.3	12.2974	0.298827	56.47	14830.3	315.885	5.48291	4.80441	0.116747	19.2176	1731.97	5765.29	0	24.9829	7522.24	5580.58	881483	3.4913	43.6413
159	162.547	1200	0	1.3	12.2853	0.298533	56.47	14815.8	315.576	5.43599	4.83892	0.117586	19.3557	1715.47	5806.7	0	25.1624	7547.33	5592.81	883425	3.47773	43.4717
160	163.536	1200	0	1.3	12.273	0.298234	56.47	14801	315.262	5.38945	4.87322	0.118419	19.4929	1699.09	5847.86	0	25.3407	7572.29	5605.13	885379	3.46434	43.3042
161	164.527	1200	0	1.3	12.2605	0.29793	56.47	14786	314.942	5.34329	4.9073	0.119247	19.6292	1682.83	5888.76	0	25.518	7597.1	5617.53	887346	3.45112	43.139
162	165.52	1200	0	1.3	12.2478	0.297622	56.47	14770.8	314.617	5.29751	4.94117	0.12007	19.7647	1666.69	5929.4	0	25.6941	7621.79	5630.01	889326	3.43808	42.976
163	166.514	1200	0	1.3	12.2349	0.297308	56.47	14755.3	314.288	5.25211	4.97483	0.120888	19.8993	1650.67	5969.8	0	25.8691	7646.34	5642.57	891318	3.4252	42.815
164	167.51	1200	0	1.3	12.2218	0.29699	56.47	14739.6	313.953	5.20708	5.00829	0.121701	20.0332	1634.78	6009.95	0	26.0431	7670.77	5655.21	893322	3.41249	42.6561
165	168.508	1200	0	1.3	12.2085	0.296667	56.47	14723.6	313.613	5.16243	5.04154	0.122509	20.1662	1619.01	6049.85	0	26.216	7695.07	5667.92	895337	3.39994	42.4992
166	169.507	1200	0	1.3	12.195	0.296338	56.47	14707.4	313.268	5.11815	5.0746	0.123313	20.2984	1603.35	6089.51	0	26.3879	7719.25	5680.71	897364	3.38755	42.3444
167	170.508	1200	0	1.3	12.1813	0.296006	56.47	14691	312.918	5.07423	5.10745	0.124111	20.4298	1587.82	6128.94	0	26.5587	7743.31	5693.57	899403	3.37532	42.1914
168	171.51	1200	0	1.3	12.1674	0.295668	56.47	14674.3	312.562	5.03067	5.14011	0.124905	20.5604	1572.4	6168.13	0	26.7286	7767.26	5706.51	901453	3.36324	42.0405
169	172.514	1200	0	1.3	12.1533	0.295325	56.47	14657.4	312.202	4.98746	5.17257	0.125693	20.6903	1557.1	6207.09	0	26.8974	7791.08	5719.51	903513	3.35131	41.8914
170	173.52	1200	0	1.3	12.139	0.294978	56.47	14640.2	311.836	4.9446	5.20484	0.126478	20.8194	1541.91	6245.81	0	27.0652	7814.79	5732.59	905585	3.33953	41.7441
171	174.527	1200	0	1.3	12.1245	0.294625	56.47	14622.8	311.466	4.90209	5.23693	0.127257	20.9477	1526.83	6284.31	0	27.232	7838.38	5745.73	907667	3.32789	41.5987
172	175.535	1200	0	1.3	12.1098	0.294268	56.47	14605.2	311.09	4.8599	5.26882	0.128032	21.0753	1511.87	6322.59	0	27.3979	7861.85	5758.94	909760	3.3164	41.455
173	176.545	1200	0	1.3	12.0949	0.293906	56.47	14587.3	310.709	4.81805	5.30054	0.128803	21.2021	1497.01	6360.64	0	27.5628	7885.22	5772.22	911863	3.30505	41.3132
174	177.557	1200	0	1.3	12.0798	0.293539	56.47	14569.2	310.323	4.77651	5.33206	0.129569	21.3283	1482.26	6398.48	0	27.7267	7908.47	5785.56	913976	3.29384	41.173
175	178.57	1200	0	1.3	12.0645	0.293167	56.47	14550.8	309.932	4.73527	5.36341	0.130331	21.4536	1467.61	6436.09	0	27.8897	7931.6	5798.97	916099	3.28276	41.0345
176	179.584	1200	0	1.3	12.049	0.292791	56.47	14532.2	309.536	4.69434	5.39458	0.131088	21.5783	1453.07	6473.5	0	28.0518	7954.62	5812.44	918231	3.27182	40.8977
177	180.6	1200	0	1.3	12.0333	0.292409	56.47	14513.4	309.135	4.65369	5.42557	0.131841	21.7023	1438.62	6510.69	0	28.213	7977.52	5825.97	920373	3.26101	40.7626
178	181.617	1200	0	1.3	12.0174	0.292023	56.47	14494.3	308.728	4.61332	5.45639	0.13259	21.8256	1424.26	6547.67	0	28.3732	8000.31	5839.56	922525	3.25032	40.629
179	182.636	1200	0	1.3	12.0013	0.291632	56.47	14475	308.317	4.57322	5.48704	0.133335	21.9482	1410	6584.45	0	28.5326	8022.98	5853.21	924686	3.23976	40.4971
180	183.656	1200	0	1.3	11.985	0.291235	56.47	14455.4	307.9	4.53337	5.51751	0.134076	22.0701	1395.83	6621.02	0	28.6911	8045.53	5866.92	926855	3.22933	40.3666
181	184.677	1200	0	1.3	11.9685	0.290835	56.47	14435.6	307.479	4.49376	5.54782	0.134812	22.1913	1381.73	6657.38	0	28.8487	8067.96	5880.69	929034	3.21902	40.2377
182	185.7	1200	0	1.3	11.9518	0.290429	56.47	14415.6	307.052	4.45437	5.57796	0.135544	22.3118	1367.72	6693.55	0	29.0054	8090.28	5894.51	931221	3.20883	40.1103
183	186.724	1200	0	1.3	11.9349	0.290018	56.47	14395.3	306.62	4.4152	5.60793	0.136273	22.4317	1353.79	6729.52	0	29.1612	8112.46	5908.39	933417	3.19875	39.9844
184	187.749	1200	0	1.3	11.9178	0.289603	56.47	14374.8	306.183	4.37622	5.63774	0.136997	22.551	1339.92	6765.29	0	29.3163	8134.53	5922.32	935621	3.18879	39.8599
185	188.776	1200	0	1.3	11.9005	0.289182	56.47	14354	305.74	4.33743	5.66739	0.137718	22.6696	1326.13	6800.87	0	29.4704	8156.47	5936.3	937833	3.17895	39.7368
186	189.804	1200	0	1.3	11.883	0.288757	56.47	14333	305.293	4.2988	5.69688	0.138434	22.7875	1312.39	6836.26	0	29.6238	8178.27	5950.34	940054	3.16921	39.6152
187	190.834	1200	0	1.3	11.8653	0.288327	56.47	14311.8	304.841	4.26032	5.72621	0.139147	22.9048	1298.72	6871.45	0	29.7763	8199.95	5964.43	942281	3.15959	39.4949
188	191.864	1200	0	1.3	11.8474	0.287892	56.47	14290.3	304.383	4.22197	5.75538	0.139856	23.0215	1285.1	6906.46	0	29.928	8221.49	5978.56	944517	3.15007	39.3759
189	192.896	1200	0	1.3	11.8293	0.287452	56.47	14268.6	303.921	4.18374	5.7844	0.140561	23.1376	1271.52	6941.29	0	30.0789	8242.89	5992.75	946760	3.14066	39.2583
190	193.929	1200	0	1.3	11.811	0.287007	56.47	14246.6	303.453	4.1456	5.81327	0.141262	23.2531	1257.99	6975.93	0	30.229	8264.15	6006.98	949010	3.13136	39.142
191	194.963	1200	0	1.3	11.7925	0.286558	56.47	14224.4	302.98	4.10754	5.84199	0.14196	23.3679	1244.5	7010.38	0	30.3783	8285.26	6021.25	951267	3.12215	39.0269
192	195.999	1200	0	1.3	11.7738	0.286103	56.47	14202	302.502	4.06954	5.87055	0.142654	23.4822	1231.04	7044.66	0	30.5269	8306.23	6035.58	953531	3.11305	38.9131
193	197.036	1200	0	1.3	11.7549	0.285644	56.47	14179.3	302.019	4.03157	5.89897	0.143345	23.5959	1217.61	7078.76	0	30.6746	8327.05	6049.94	955802	3.10404	38.8005
194	198.074	1200	0	1.3	11.7358	0.28518	56.47	14156.4	301.531	3.99362	5.92724	0.144032	23.709	1204.2	7112.69	0	30.8216	8347.71	6064.35	958079	3.09513	38.6892
195	199.113	1200	0	1.3	11.7165	0.284711	56.47	14133.2	301.037	3.95567	5.95536	0.144715	23.8214	1190.8	7146.43	0	30.9679	8368.21	6078.79	960362	3.08632	38.579
196	200.153	1200	0	1.3	11.697	0.284237	56.47	14109.8	300.539	3.91768	5.98334	0.145395	23.9334	1177.42	7180.01	0	31.1134	8388.54	6093.28	962652	3.0776	38.47
197	201.194	1200	0	1.3	11.6773	0.283758	56.47	14086.2	300.035	3.87965	6.01118	0.146072	24.0447	1164.03	7213.42	0	31.2581	8408.71	6107.81	964947	3.06897	38.3621
198	202.237	1200	0	1.3	11.6574	0.283275	56.47	14062.3	299.527	3.84154	6.03888	0.146745	24.1555	1150.64	7246.65	0	31.4022	8428.7	6122.37	967248	3.06043	38.2554
199	203.28	1200	0	1.3	11.6373	0.282786	56.47	14038.2	299.013	3.80333	6.06644	0.147414	24.2657	1137.25	7279.72	0	31.5455	8448.51	6136.97	969554	3.05198	38.1497
200	204.325	1200	0	1.3	11.617	0.282293	56.47	14013.8	298.494	3.765	6.09386	0.148081	24.3754	1123.83	7312.63	0	31.688	8468.15	6151.6	971866	3.04362	38.0452
201	205.371	1200	0	1.3	11.5965	0.281795	56.47	13989.2	297.97	3.72652	6.12114	0.148744	24.4846	1110.39	7345.37	0	31.8299	8487.59	6166.27	974182	3.03534	37.9417
202	206.417	1200	0	1.3	11.5758	0.281292	56.47	13964.4	297.441	3.68787	6.14829	0.149403	24.5931	1096.92	7377.94	0	31.9711	8506.84	6180.97	976504	3.02714	37.8392
203	207.465	1200	0	1.3	11.5549	0.280784	56.47	13939.3	296.907	3.64902	6.1753	0.15006	24.7012	1083.42	7410.36	0	32.1116	8525.89	6195.7	978830	3.01902	37.7378
204	208.514	1200	0	1.3	11.5338	0.280271	56.47	13914	296.368	3.60994	6.20218	0.150713	24.8087	1069.87	7442.62	0	32.2513	8544.74	6210.45	981160	3.01099	37.6374
205	209.564	1200	0	1.3	11.5125	0.279754	56.47	13888.4	295.823	3.5706	6.22893	0.151363	24.9157	1056.27	7474.72	0	32.3904	8563.37	6225.24	983494	3.00303	37.5379
206	210.615	1200	0	1.3	11.491	0.279231	56.47	13862.6	295.274	3.53098	6.25555	0.15201	25.0222	1042.61	7506.66	0	32.5289	8581.79	6240.05	985832	2.99515	37.4394
207	211.666	1200	0	1.3	11.4693	0.278704	56.47	13836.6	294.719	3.49105	6.28204	0.152654	25.1282	1028.88	7538.45	0	32.6666	8599.99	6254.88	988174	2.98735	37.3419
208	212.719	1200	0	1.3	11.4474	0.278172	56.47	13810.3	294.159	3.45078	6.3084	0.153294	25.2336	1015.08	7570.08	0	32.8037	8617.96	6269.74	990519	2.97962	37.2453
209	213.773	1200	0	1.3	11.4253	0.277635	56.47	13783.8	293.594	3.41013	6.33464	0.153932	25.3385	1001.2	7601.56	0	32.9401	8635.7	6284.62	992867	2.97196	37.1495
210	214.827	1200	0	1.3	11.403	0.277093	56.47	13757	293.024	3.36908	6.36075	0.154566	25.443	987.223	7632.9	0	33.0759	8653.2	6299.52	995218	2.96438	37.0547
211	215.883	1200	0	1.3	11.3805	0.276546	56.47	13730	292.449	3.3276	6.38673	0.155198	25.5469	973.154	7664.08	0	33.211	8670.45	6314.44	997572	2.95686	36.9607
212	216.939	1200	0	1.3	11.3578	0.275995	56.47	13702.8	291.869	3.28565	6.4126	0.155826	25.6504	958.979	7695.12	0	33.3455	8687.44	6329.37	999928	2.94941	36.8676
213	217.997	1200	0	1.3	11.3349	0.275438	56.47	13675.3	291.284	3.2432	6.43834	0.156452	25.7534	944.692	7726.01	0	33.4794	8704.18	6344.32	1.00229e+06	2.94203	36.7753
214	219.055	1200	0	1.3	11.3118	0.274877	56.47	13647.6	290.693	3.20022	6.46396	0.157074	25.8558	930.282	7756.75	0	33.6126	8720.65	6359.28	1.00465e+06	2.93471	36.6839
215	220.114	1200	0	1.3	11.2885	0.274311	56.47	13619.6	290.098	3.15667	6.48946	0.157694	25.9579	915.743	7787.36	0	33.7452	8736.85	6374.25	1.00701e+06	2.92745	36.5932
216	221.174	1200	0	1.3	11.265	0.273739	56.47	13591.4	289.497	3.11252	6.51485	0.158311	26.0594	901.066	7817.82	0	33.8772	8752.76	6389.23	1.00937e+06	2.92026	36.5033
217	222.234	1200	0	1.3	11.2413	0.273164	56.47	13563	288.891	3.06774	6.54011	0.158925	26.1605	886.243	7848.14	0	34.0086	8768.39	6404.22	1.01173e+06	2.91313	36.4141
218	223.296	1200	0	1.3	11.2174	0.272583	56.47	13534.3	288.28	3.02228	6.56526	0.159536	26.2611	871.265	7878.32	0	34.1394	8783.72	6419.22	1.0141e+06	2.90606	36.3257
219	224.358	1200	0	1.3	11.1933	0.271997	56.47	13505.4	287.664	2.97612	6.5903	0.160144	26.3612	856.123	7908.36	0	34.2696	8798.75	6434.22	1.01646e+06	2.89904	36.238
220	225.421	1200	0	1.3	11.169	0.271407	56.47	13476.2	287.043	2.92921	6.61522	0.16075	26.4609	840.81	7938.27	0	34.3992	8813.47	6449.22	1.01883e+06	2.89208	36.1511
221	226.485	1200	0	1.3	11.1445	0.270811	56.47	13446.8	286.417	2.88152	6.64003	0.161353	26.5601	825.315	7968.04	0	34.5282	8827.88	6464.22	1.02119e+06	2.88518	36.0648
222	227.549	1200	0	1.3	11.1198	0.270211	56.47	13417.2	285.786	2.833	6.66473	0.161953	26.6589	809.632	7997.67	0	34.6566	8841.96	6479.23	1.02355e+06	2.87833	35.9791
223	228.614	1200	0	1.3	11.0949	0.269606	56.47	13387.3	285.149	2.78363	6.68931	0.16255	26.7572	793.75	8027.17	0	34.7844	8855.71	6494.22	1.02592e+06	2.87153	35.8942
224	229.68	1200	0	1.3	11.0698	0.268996	56.47	13357.2	284.508	2.73336	6.71379	0.163145	26.8551	777.662	8056.54	0	34.9117	8869.12	6509.21	1.02828e+06	2.86479	35.8098
225	230.747	1200	0	1.3	11.0445	0.268381	56.47	13326.8	283.861	2.68215	6.73815	0.163737	26.9526	761.358	8085.78	0	35.0384	8882.18	6524.2	1.03064e+06	2.85809	35.7261
226	231.814	1200	0	1.3	11.019	0.267762	56.47	13296.2	283.209	2.62996	6.76241	0.164327	27.0496	744.829	8114.89	0	35.1645	8894.89	6539.17	1.033e+06	2.85144	35.643
227	232.882	1200	0	1.3	10.9933	0.267137	56.47	13265.4	282.552	2.57675	6.78656	0.164913	27.1462	728.066	8143.87	0	35.2901	8907.23	6554.13	1.03535e+06	2.84484	35.5605
228	233.95	1200	0	1.3	10.9674	0.266508	56.47	13234.3	281.89	2.52247	6.81061	0.165498	27.2424	711.061	8172.73	0	35.4152	8919.2	6569.08	1.03771e+06	2.83828	35.4785
229	235.019	1200	0	1.3	10.9413	0.265874	56.47	13203	281.223	2.46709	6.83455	0.166079	27.3382	693.804	8201.46	0	35.5396	8930.8	6584.01	1.04006e+06	2.83177	35.3971
230	236.089	1200	0	1.3	10.915	0.265234	56.47	13171.4	280.551	2.41056	6.85838	0.166659	27.4335	676.286	8230.06	0	35.6636	8942.01	6598.92	1.0424e+06	2.8253	35.3162
231	237.159	1200	0	1.3	10.8885	0.264591	56.47	13139.6	279.874	2.35284	6.88211	0.167235	27.5285	658.499	8258.54	0	35.787	8952.82	6613.81	1.04475e+06	2.81887	35.2359
232	238.23	1200	0	1.3	10.8618	0.263942	56.47	13107.6	279.191	2.29388	6.90574	0.16781	27.623	640.432	8286.89	0	35.9099	8963.23	6628.67	1.04708e+06	2.81248	35.156
233	239.302	1200	0	1.3	10.8349	0.263288	56.47	13075.3	278.504	2.23364	6.92927	0.168381	27.7171	622.078	8315.12	0	36.0322	8973.24	6643.51	1.04942e+06	2.80613	35.0767
234	240.373	1200	0	1.3	10.8078	0.26263	56.47	13042.8	277.811	2.17208	6.9527	0.168951	27.8108	603.427	8343.24	0	36.154	8982.82	6658.33	1.05175e+06	2.79982	34.9978
235	241.446	1200	0	1.3	10.7805	0.261966	56.47	13010	277.113	2.10914	6.97602	0.169517	27.9041	584.47	8371.23	0	36.2753	8991.97	6673.11	1.05407e+06	2.79355	34.9193
236	242.519	1200	0	1.3	10.753	0.261298	56.47	12977	276.41	2.04478	6.99925	0.170082	27.997	565.197	8399.1	0	36.3961	9000.7	6687.86	1.05639e+06	2.7873	34.8413
237	243.592	1200	0	1.3	10.7253	0.260625	56.47	12943.8	275.702	1.97895	7.02238	0.170644	28.0895	545.6	8426.86	0	36.5164	9008.98	6702.57	1.0587e+06	2.7811	34.7637
238	244.666	1200	0	1.3	10.6974	0.259947	56.47	12910.3	274.989	1.9116	7.04542	0.171204	28.1817	525.67	8454.5	0	36.6362	9016.8	6717.24	1.06101e+06	2.77492	34.6865
239	245.741	1200	0	1.3	10.6693	0.259264	56.47	12876.6	274.271	1.84269	7.06835	0.171761	28.2734	505.397	8482.02	0	36.7554	9024.17	6731.88	1.06331e+06	2.76878	34.6097
240	246.815	1200	0	1.3							7.09119	0.172316	28.3648	0	8509.43	0	36.8742	8546.3	6746.47	1.0656e+06	2.76266	34.5333
241	247.89	1200	0	1.3							7.11394	0.172869	28.4557	0	8536.72	0	36.9925	8573.72	6761.01	1.0674e+06	2.75533	34.4416
242	248.966	1200	0	1.3							7.13659	0.173419	28.5463	0	8563.9	0	37.1103	8601.01	6772.43	1.06922e+06	2.74808	34.351
243	250.042	1200	0	1.3							7.15914	0.173967	28.6366	0	8590.97	0	37.2276	8628.2	6783.93	1.07104e+06	2.74094	34.2617
244	251.118	1200	0	1.3							7.18161	0.174513	28.7264	0	8617.93	0	37.3444	8655.28	6795.53	1.07289e+06	2.73389	34.1736
245	252.195	1200	0	1.3							7.20398	0.175057	28.8159	0	8644.78	0	37.4607	8682.24	6807.24	1.07475e+06	2.72694	34.0867
246	253.272	1200	0	1.3							7.22626	0.175598	28.9051	0	8671.52	0	37.5766	8709.09	6819.04	1.07662e+06	2.72008	34.001
247	254.349	1200	0	1.3							7.24846	0.176137	28.9938	0	8698.15	0	37.692	8735.84	6830.93	1.07851e+06	2.71331	33.9164
248	255.427	1200	0	1.3							7.27056	0.176675	29.0822	0	8724.67	0	37.8069	8762.48	6842.92	1.08042e+06	2.70664	33.833
249	256.505	1200	0	1.3							7.29257	0.177209	29.1703	0	8751.09	0	37.9214	8789.01	6855.01	1.08234e+06	2.70005	33.7506
250	257.583	1200	0	1.3							7.3145	0.177742	29.258	0	8777.39	0	38.0354	8815.43	6867.19	1.08427e+06	2.69355	33.6694
251	258.661	1200	0	1.3							7.33633	0.178273	29.3453	0	8803.6	0	38.1489	8841.75	6879.46	1.08622e+06	2.68714	33.5893
252	259.74	1200	0	1.3							7.35808	0.178801	29.4323	0	8829.7	0	38.262	8867.96	6891.82	1.08818e+06	2.68082	33.5102
253	260.819	1200	0	1.3							7.37975	0.179328	29.519	0	8855.7	0	38.3747	8894.07	6904.27	1.09016e+06	2.67458	33.4322
254	261.898	1200	0	1.3							7.40133	0.179852	29.6053	0	8881.59	0	38.4869	8920.08	6916.81	1.09215e+06	2.66842	33.3553
255	262.977	1200	0	1.3							7.42282	0.180375	29.6913	0	8907.38	0	38.5987	8945.98	6929.43	1.09415e+06	2.66235	33.2793
256	264.056	1200	0	1.3							7.44423	0.180895	29.7769	0	8933.08	0	38.71	8971.79	6942.14	1.09617e+06	2.65635	33.2044
257	265.136	1200	0	1.3							7.46556	0.181413	29.8622	0	8958.67	0	38.8209	8997.49	6954.94	1.0982e+06	2.65043	33.1304
258	266.216	1200	0	1.3							7.4868	0.181929	29.9472	0	8984.16	0	38.9314	9023.09	6967.82	1.10024e+06	2.64459	33.0574
259	267.295	1200	0	1.3							7.50796	0.182443	30.0318	0	9009.55	0	39.0414	9048.59	6980.78	1.1023e+06	2.63883	32.9854
260	268.375	1200	0	1.3							7.52904	0.182956	30.1162	0	9034.85	0	39.151	9074	6993.82	1.10436e+06	2.63314	32.9143
261	269.455	1200	0	1.3							7.55004	0.183466	30.2002	0	9060.05	0	39.2602	9099.31	7006.94	1.10644e+06	2.62753	32.8441
262	270.535	1200	0	1.3							7.57096	0.183974	30.2838	0	9085.15	0	39.369	9124.52	7020.13	1.10854e+06	2.62199	32.7749
263	271.615	1200	0	1.3							7.5918	0.184481	30.3672	0	9110.16	0	39.4773	9149.63	7033.41	1.11064e+06	2.61652	32.7066
264	272.695	1200	0	1.3							7.61256	0.184985	30.4502	0	9135.07	0	39.5853	9174.65	7046.76	1.11276e+06	2.61113	32.6391
265	273.775	1200	0	1.3							7.63324	0.185488	30.533	0	9159.89	0	39.6928	9199.58	7060.19	1.11488e+06	2.6058	32.5725
266	274.855	1200	0	1.3							7.65384	0.185988	30.6154	0	9184.61	0	39.8	9224.41	7073.69	1.11702e+06	2.60054	32.5068
267	275.935	1200	0	1.3							7.67437	0.186487	30.6975	0	9209.24	0	39.9067	9249.15	7087.26	1.11917e+06	2.59535	32.4419
268	277.014	1200	0	1.3							7.69482	0.186984	30.7793	0	9233.78	0	40.013	9273.79	7100.91	1.12134e+06	2.59023	32.3779
269	278.094	1200	0	1.3							7.71519	0.187479	30.8608	0	9258.23	0	40.119	9298.35	7114.63	1.12351e+06	2.58517	32.3147
270	279.174	1200	0	1.3							7.73549	0.187972	30.942	0	9282.59	0	40.2245	9322.81	7128.41	1.12569e+06	2.58018	32.2523
271	280.253	1200	0	1.3							7.75571	0.188464	31.0228	0	9306.85	0	40.3297	9347.18	7142.27	1.12789e+06	2.57525	32.1906
272	281.333	1200	0	1.3							7.77586	0.188953	31.1034	0	9331.03	0	40.4345	9371.46	7156.19	1.13009e+06	2.57039	32.1298
273	282.412	1200	0	1.3							7.79593	0.189441	31.1837	0	9355.12	0	40.5388	9395.66	7170.18	1.13231e+06	2.56558	32.0698
274	283.491	1200	0	1.3							7.81593	0.189927	31.2637	0	9379.12	0	40.6429	9419.76	7184.24	1.13453e+06	2.56084	32.0105
275	284.57	1200	0	1.3							7.83586	0.190411	31.3434	0	9403.03	0	40.7465	9443.78	7198.36	1.13677e+06	2.55616	31.952
276	285.649	1200	0	1.3							7.85572	0.190894	31.4229	0	9426.86	0	40.8497	9467.71	7212.54	1.13901e+06	2.55153	31.8942
277	286.728	1200	0	1.3							7.8755	0.191375	31.502	0	9450.6	0	40.9526	9491.55	7226.79	1.14127e+06	2.54697	31.8371
278	287.806	1200	0	1.3							7.89521	0.191854	31.5809	0	9474.26	0	41.0551	9515.31	7241.1	1.14353e+06	2.54246	31.7808
279	288.884	1200	0	1.3							7.91485	0.192331	31.6594	0	9497.83	0	41.1572	9538.98	7255.47	1.14581e+06	2.53801	31.7251
280	289.962	1200	0	1.3							7.93443	0.192807	31.7377	0	9521.31	0	41.259	9562.57	7269.89	1.14809e+06	2.53362	31.6702
281	291.039	1200	0	1.3							7.95393	0.19328	31.8157	0	9544.71	0	41.3604	9586.07	7284.38	1.15038e+06	2.52928	31.616
282	292.116	1200	0	1.3							7.97336	0.193753	31.8934	0	9568.03	0	41.4615	9609.49	7298.93	1.15269e+06	2.52499	31.5624
283	293.193	1200	0	1.3							7.99272	0.194223	31.9709	0	9591.27	0	41.5622	9632.83	7313.53	1.155e+06	2.52076	31.5095
284	294.27	1200	0	1.3							8.01202	0.194692	32.0481	0	9614.42	0	41.6625	9656.09	7328.19	1.15732e+06	2.51658	31.4573
285	295.346	1200	0	1.3							8.03125	0.195159	32.125	0	9637.5	0	41.7625	9679.26	7342.91	1.15964e+06	2.51246	31.4057
286	296.422	1200	0	1.3							8.05041	0.195625	32.2016	0	9660.49	0	41.8621	9702.35	7357.68	1.16198e+06	2.50838	31.3548
287	297.497	1200	0	1.3							8.0695	0.196089	32.278	0	9683.4	0	41.9614	9725.36	7372.5	1.16432e+06	2.50436	31.3045
288	298.572	1200	0	1.3							8.08853	0.196551	32.3541	0	9706.23	0	42.0603	9748.29	7387.38	1.16668e+06	2.50038	31.2548
289	299.646	1200	0	1.3							8.10749	0.197012	32.4299	0	9728.98	0	42.1589	9771.14	7402.31	1.16904e+06	2.49646	31.2058
290	300.72	1200	0	1.3							8.12638	0.197471	32.5055	0	9751.66	0	42.2572	9793.92	7417.29	1.17141e+06	2.49258	31.1573
291	301.794	1200	0	1.3							8.14521	0.197929	32.5809	0	9774.26	0	42.3551	9816.61	7432.32	1.17378e+06	2.48876	31.1095
292	302.867	1200	0	1.3							8.16398	0.198385	32.6559	0	9796.77	0	42.4527	9839.23	7447.4	1.17617e+06	2.48498	31.0622
293	303.94	1200	0	1.3							8.18268	0.198839	32.7307	0	9819.22	0	42.5499	9861.77	7462.52	1.17856e+06	2.48124	31.0155
294	305.012	1200	0	1.3							8.20132	0.199292	32.8053	0	9841.58	0	42.6469	9884.23	7477.7	1.18096e+06	2.47756	30.9694
295	306.083	1200	0	1.3							8.21989	0.199743	32.8796	0	9863.87	0	42.7434	9906.61	7492.92	1.18337e+06	2.47391	30.9239
296	307.154	1200	0	1.3							8.2384	0.200193	32.9536	0	9886.09	0	42.8397	9928.92	7508.19	1.18578e+06	2.47032	30.879
297	308.224	1200	0	1.3							8.25685	0.200642	33.0274	0	9908.22	0	42.9356	9951.16	7523.5	1.1882e+06	2.46676	30.8345
298	309.294	1200	0	1.3							8.27524	0.201088	33.101	0	9930.29	0	43.0313	9973.32	7538.86	1.19063e+06	2.46325	30.7907
299	310.363	1200	0	1.3							8.29357	0.201534	33.1743	0	9952.28	0	43.1265	9995.41	7554.27	1.19306e+06	2.45979	30.7474
300	311.432	1200	0	1.3							8.31183	0.201977	33.2473	0	9974.2	0	43.2215	10017.4	7569.71	1.1955e+06	2.45637	30.7046
301	312.499	1200	0	1.3							8.33003	0.20242	33.3201	0	9996.04	0	43.3162	10039.4	7585.2	1.19795e+06	2.45298	30.6623
302	313.567	1200	0	1.3							8.34818	0.202861	33.3927	0	10017.8	0	43.4105	10061.2	7600.73	1.20041e+06	2.44964	30.6206
303	314.633	1200	0	1.3							8.36626	0.2033	33.465	0	10039.5	0	43.5046	10083	7616.3	1.20287e+06	2.44635	30.5793
304	315.699	1200	0	1.3							8.38428	0.203738	33.5371	0	10061.1	0	43.5983	10104.7	7631.91	1.20533e+06	2.44309	30.5386
305	316.764	1200	0	1.3							8.40225	0.204175	33.609	0	10082.7	0	43.6917	10126.4	7647.56	1.20781e+06	2.43987	30.4984
306	317.828	1200	0	1.3							8.42016	0.20461	33.6806	0	10104.2	0	43.7848	10148	7663.25	1.21028e+06	2.43669	30.4586
307	318.891	1200	0	1.3							8.438	0.205043	33.752	0	10125.6	0	43.8776	10169.5	7678.98	1.21277e+06	2.43355	30.4194
308	319.954	1200	0	1.3							8.45579	0.205476	33.8232	0	10147	0	43.9701	10190.9	7694.75	1.21526e+06	2.43045	30.3806
309	321.016	1200	0	1.3							8.47352	0.205907	33.8941	0	10168.2	0	44.0623	10212.3	7710.55	1.21776e+06	2.42738	30.3423
310	322.077	1200	0	1.3							8.4912	0.206336	33.9648	0	10189.4	0	44.1542	10233.6	7726.39	1.22026e+06	2.42436	30.3045
311	323.137	1200	0	1.3							8.50882	0.206764	34.0353	0	10210.6	0	44.2458	10254.8	7742.26	1.22276e+06	2.42137	30.2671
312	324.196	1200	0	1.3							8.52638	0.207191	34.1055	0	10231.7	0	44.3372	10276	7758.17	1.22528e+06	2.41842	30.2302
313	325.255	1200	0	1.3							8.54388	0.207616	34.1755	0	10252.7	0	44.4282	10297.1	7774.11	1.2278e+06	2.4155	30.1938
314	326.312	1200	0	1.3							8.56133	0.20804	34.2453	0	10273.6	0	44.5189	10318.1	7790.08	1.23032e+06	2.41262	30.1578
315	327.369	1200	0	1.3							8.57872	0.208463	34.3149	0	10294.5	0	44.6094	10339.1	7806.09	1.23285e+06	2.40978	30.1222
316	328.424	1200	0	1.3							8.59606	0.208884	34.3842	0	10315.3	0	44.6995	10360	7822.13	1.23538e+06	2.40697	30.0871
317	329.479	1200	0	1.3							8.61334	0.209304	34.4534	0	10336	0	44.7894	10380.8	7838.2	1.23792e+06	2.40419	30.0524
318	330.532	1200	0	1.3							8.63057	0.209723	34.5223	0	10356.7	0	44.879	10401.6	7854.3	1.24046e+06	2.40145	30.0181
319	331.585	1200	0	1.3							8.64775	0.21014	34.591	0	10377.3	0	44.9683	10422.3	7870.44	1.24301e+06	2.39874	29.9843
320	332.637	1200	0	1.3							8.66487	0.210556	34.6595	0	10397.8	0	45.0573	10442.9	7886.6	1.24556e+06	2.39607	29.9508
321	333.687	1200	0	1.3							8.68194	0.210971	34.7277	0	10418.3	0	45.1461	10463.5	7902.79	1.24811e+06	2.39343	29.9178
322	334.737	1200	0	1.3							8.69895	0.211385	34.7958	0	10438.7	0	45.2345	10484	7919.01	1.25068e+06	2.39082	29.8852
323	335.785	1200	0	1.3							8.71591	0.211797	34.8637	0	10459.1	0	45.3228	10504.4	7935.25	1.25324e+06	2.38824	29.853
324	336.832	1200	0	1.3							8.73282	0.212208	34.9313	0	10479.4	0	45.4107	10524.8	7951.53	1.25581e+06	2.3857	29.8212
325	337.878	1200	0	1.3							8.74968	0.212617	34.9987	0	10499.6	0	45.4983	10545.1	7967.83	1.25838e+06	2.38318	29.7898
326	338.923	1200	0	1.3							8.76649	0.213026	35.0659	0	10519.8	0	45.5857	10565.4	7984.16	1.26096e+06	2.3807	29.7587
327	339.967	1200	0	1.3							8.78324	0.213433	35.133	0	10539.9	0	45.6728	10585.6	8000.51	1.26354e+06	2.37825	29.7281
328	341.01	1200	0	1.3							8.79994	0.213839	35.1998	0	10559.9	0	45.7597	10605.7	8016.89	1.26613e+06	2.37583	29.6978
329	342.051	1200	0	1.3							8.8166	0.214243	35.2664	0	10579.9	0	45.8463	10625.8	8033.29	1.26872e+06	2.37344	29.668
330	343.092	1200	0	1.3							8.8332	0.214647	35.3328	0	10599.8	0	45.9326	10645.8	8049.71	1.27131e+06	2.37107	29.6384
331	344.131	60	680	1.3							8.84975	0.215049	35.399	0	530.985	146.233	46.0187	723.237	8066.16	1.2739e+06	2.36874	29.6093
332	345.168	60	680	1.3							8.86625	0.21545	35.465	0	531.975	146.506	46.1045	724.585	8082.63	1.26656e+06	2.34801	29.3501
333	346.205	60	680	1.3							8.8827	0.21585	35.5308	0	532.962	146.778	46.19	725.93	8036.04	1.2592e+06	2.32738	29.0922
334	347.24	60	680	1.3							8.8991	0.216248	35.5964	0	533.946	147.049	46.2753	727.27	7989.36	1.25189e+06	2.30697	28.8371
335	348.274	60	680	1.3							8.91546	0.216646	35.6618	0	534.927	147.319	46.3604	728.607	7942.98	1.24463e+06	2.28678	28.5847
336	349.306	60	680	1.3							8.93176	0.217042	35.727	0	535.906	147.588	46.4452	729.939	7896.9	1.23742e+06	2.2668	28.3351
337	350.338	60	680	1.3							8.94802	0.217437	35.7921	0	536.881	147.857	46.5297	731.268	7851.13	1.23025e+06	2.24704	28.088
338	351.367	60	680	1.3							8.96423	0.217831	35.8569	0	537.854	148.125	46.614	732.592	7805.65	1.22313e+06	2.22749	27.8436
339	352.396	60	680	1.3							8.98039	0.218223	35.9215	0	538.823	148.392	46.698	733.913	7760.48	1.21606e+06	2.20815	27.6018
340	353.423	60	680	1.3							8.9965	0.218615	35.986	0	539.79	148.658	46.7818	735.23	7715.6	1.20903e+06	2.18901	27.3626
341	354.448	60	680	1.3							9.01256	0.219005	36.0503	0	540.754	148.924	46.8653	736.543	7671.02	1.20205e+06	2.17007	27.1259
342	355.472	60	680	1.3							9.02858	0.219395	36.1143	0	541.715	149.188	46.9486	737.852	7626.73	1.19512e+06	2.15134	26.8917
343	356.495	60	680	1.3							9.04455	0.219783	36.1782	0	542.673	149.452	47.0317	739.157	7582.74	1.18823e+06	2.1328	26.66
344	357.516	60	680	1.3							9.06048	0.22017	36.2419	0	543.629	149.715	47.1145	740.459	7539.03	1.18138e+06	2.11446	26.4308
345	358.535	60	680	1.3							9.07636	0.220555	36.3054	0	544.581	149.978	47.1971	741.756	7495.61	1.17458e+06	2.09632	26.204
346	359.553	60	680	1.3							9.09219	0.22094	36.3688	0	545.531	150.239	47.2794	743.05	7452.47	1.16783e+06	2.07836	25.9795
347	360.569	60	680	1.3							9.10798	0.221324	36.4319	0	546.479	150.5	47.3615	744.34	7409.62	1.16112e+06	2.0606	25.7575
348	361.584	60	680	1.3							9.12372	0.221706	36.4949	0	547.423	150.76	47.4433	745.627	7367.05	1.15446e+06	2.04302	25.5377
349	362.598	60	680	1.3							9.13941	0.222088	36.5577	0	548.365	151.02	47.525	746.91	7324.76	1.14783e+06	2.02563	25.3203
350	363.609	60	680	1.3							9.15507	0.222468	36.6203	0	549.304	151.278	47.6063	748.189	7282.75	1.14126e+06	2.00841	25.1052
351	364.619	60	680	1.3							9.17067	0.222847	36.6827	0	550.24	151.536	47.6875	749.464	7241.01	1.13472e+06	1.99138	24.8923
352	365.627	60	680	1.3							9.18624	0.223226	36.7449	0	551.174	151.793	47.7684	750.736	7199.55	1.12823e+06	1.97453	24.6816
353	366.634	60	680	1.3							9.20175	0.223603	36.807	0	552.105	152.05	47.8491	752.004	7158.37	1.12178e+06	1.95785	24.4732
354	367.639	60	680	1.3							9.21723	0.223979	36.8689	0	553.034	152.305	47.9296	753.269	7117.45	1.11537e+06	1.94135	24.2669
355	368.642	60	680	1.3							9.23266	0.224354	36.9306	0	553.96	152.56	48.0098	754.53	7076.8	1.10901e+06	1.92502	24.0628
356	369.643	60	680	1.3							9.24805	0.224728	36.9922	0	554.883	152.815	48.0898	755.787	7036.42	1.10269e+06	1.90886	23.8608
357	370.643	60	680	1.3							9.26339	0.2251	37.0536	0	555.803	153.068	48.1696	757.041	6996.31	1.09641e+06	1.89287	23.6609
358	371.641	60	680	1.3							9.27869	0.225472	37.1148	0	556.721	153.321	48.2492	758.292	6956.46	1.09017e+06	1.87705	23.4631
359	372.637	60	680	1.3							9.29395	0.225843	37.1758	0	557.637	153.573	48.3285	759.539	6916.87	1.08397e+06	1.86139	23.2673
360	373.631	60	680	1.3							9.30917	0.226213	37.2367	0	558.55	153.825	48.4077	760.782	6877.55	1.07781e+06	1.84589	23.0736
361	374.623	20	170	1.3							9.32434	0.226581	37.2974	0	186.487	38.5188	48.4866	273.492	6838.48	1.0717e+06	1.83055	22.8819
362	375.614	20	170	1.3							9.33947	0.226949	37.3579	0	186.789	38.5814	48.5653	273.936	6799.67	1.06513e+06	1.81454	22.6817
363	376.602	20	170	1.3							9.35456	0.227316	37.4182	0	187.091	38.6437	48.6437	274.379	6758.02	1.05861e+06	1.79869	22.4836
364	377.589	20	170	1.3							9.36961	0.227682	37.4784	0	187.392	38.7059	48.722	274.82	6716.61	1.05212e+06	1.783	22.2875
365	378.574	20	170	1.3							9.38462	0.228046	37.5385	0	187.692	38.7679	48.8	275.26	6675.48	1.04568e+06	1.76747	22.0934
366	379.556	20	170	1.3							9.39958	0.22841	37.5983	0	187.992	38.8297	48.8778	275.699	6634.6	1.03928e+06	1.75211	21.9014
367	380.537	20	170	1.3							9.41451	0.228773	37.658	0	188.29	38.8913	48.9555	276.137	6594	1.03292e+06	1.7369	21.7112
368	381.516	20	170	1.3							9.4294	0.229134	37.7176	0	188.588	38.9528	49.0329	276.574	6553.65	1.0266e+06	1.72185	21.5231
369	382.493	20	170	1.3							9.44424	0.229495	37.777	0	188.885	39.0142	49.11	277.009	6513.57	1.02033e+06	1.70695	21.3369
370	383.468	20	170	1.3							9.45904	0.229855	37.8362	0	189.181	39.0753	49.187	277.443	6473.74	1.01409e+06	1.6922	21.1525
371	384.44	20	170	1.3							9.47381	0.230214	37.8952	0	189.476	39.1363	49.2638	277.876	6434.17	1.00789e+06	1.67761	20.9701
372	385.411	20	170	1.3							9.48853	0.230571	37.9541	0	189.771	39.1971	49.3404	278.308	6394.86	1.00174e+06	1.66316	20.7895
373	386.379	20	170	1.3							9.50322	0.230928	38.0129	0	190.064	39.2578	49.4167	278.739	6355.79	995620	1.64886	20.6108
374	387.346	20	170	1.3							9.51786	0.231284	38.0715	0	190.357	39.3183	49.4929	279.168	6316.99	989543	1.63471	20.4339
375	388.31	20	170	1.3							9.53247	0.231639	38.1299	0	190.649	39.3786	49.5688	279.597	6278.43	983506	1.6207	20.2588
376	389.272	20	170	1.3							9.54704	0.231993	38.1882	0	190.941	39.4388	49.6446	280.024	6240.12	977507	1.60684	20.0855
377	390.232	20	170	1.3							9.56157	0.232346	38.2463	0	191.231	39.4988	49.7202	280.45	6202.06	971547	1.59311	19.9139
378	391.189	20	170	1.3							9.57606	0.232698	38.3042	0	191.521	39.5587	49.7955	280.875	6164.24	965625	1.57952	19.7441
379	392.145	20	170	1.3							9.59051	0.233049	38.362	0	191.81	39.6184	49.8707	281.299	6126.67	959742	1.56608	19.576
380	393.098	20	170	1.3							9.60492	0.2334	38.4197	0	192.098	39.6779	49.9456	281.722	6089.34	953896	1.55276	19.4095
381	394.049	20	170	1.3							9.6193	0.233749	38.4772	0	192.386	39.7373	50.0204	282.144	6052.26	948089	1.53959	19.2448
382	394.997	20	170	1.3							9.63364	0.234097	38.5346	0	192.673	39.7966	50.0949	282.564	6015.41	942319	1.52654	19.0818
383	395.943	20	170	1.3							9.64794	0.234445	38.5918	0	192.959	39.8556	50.1693	282.984	5978.8	936586	1.51363	18.9203
384	396.887	20	170	1.3							9.6622	0.234792	38.6488	0	193.244	39.9146	50.2435	283.402	5942.42	930890	1.50084	18.7606
385	397.829	20	170	1.3							9.67643	0.235137	38.7057	0	193.529	39.9733	50.3174	283.819	5906.29	925231	1.48819	18.6024
386	398.768	20	170	1.3							9.69062	0.235482	38.7625	0	193.812	40.032	50.3912	284.236	5870.38	919608	1.47566	18.4458
387	399.705	20	170	1.3							9.70477	0.235826	38.8191	0	194.095	40.0904	50.4648	284.651	5834.71	914022	1.46326	18.2908
388	400.639	20	170	1.3							9.71889	0.236169	38.8756	0	194.378	40.1487	50.5382	285.065	5799.26	908472	1.45099	18.1373
389	401.571	20	170	1.3							9.73297	0.236511	38.9319	0	194.659	40.2069	50.6115	285.478	5764.05	902958	1.43883	17.9854
390	402.5	20	170	1.3							9.74702	0.236852	38.9881	0	194.94	40.2649	50.6845	285.89	5729.06	897479	1.4268	17.835
391	403.427	20	170	1.3							9.76102	0.237193	39.0441	0	195.22	40.3228	50.7573	286.301	5694.3	892036	1.41489	17.6861
392	404.352	20	170	1.3							9.775	0.237532	39.1	0	195.5	40.3805	50.83	286.71	5659.77	886628	1.40309	17.5387
393	405.274	20	170	1.3							9.78893	0.237871	39.1557	0	195.779	40.4381	50.9025	287.119	5625.46	881255	1.39142	17.3927
394	406.193	20	170	1.3							9.80283	0.238209	39.2113	0	196.057	40.4955	50.9747	287.527	5591.37	875917	1.37986	17.2483
395	407.11	20	170	1.3							9.8167	0.238546	39.2668	0	196.334	40.5528	51.0468	287.934	5557.49	870613	1.36842	17.1052
396	408.024	20	170	1.3							9.83053	0.238882	39.3221	0	196.611	40.6099	51.1188	288.339	5523.84	865343	1.35709	16.9636
397	408.935	20	170	1.3							9.84433	0.239217	39.3773	0	196.887	40.6669	51.1905	288.744	5490.41	860108	1.34587	16.8234
398	409.844	20	170	1.3							9.85809	0.239552	39.4324	0	197.162	40.7238	51.2621	289.148	5457.19	854906	1.33476	16.6845
399	410.751	20	170	1.3							9.87182	0.239885	39.4873	0	197.436	40.7805	51.3334	289.55	5424.19	849738	1.32377	16.5471
400	411.654	20	170	1.3							9.88551	0.240218	39.542	0	197.71	40.837	51.4046	289.952	5391.4	844604	1.31288	16.411
401	412.555	20	170	1.3							9.89917	0.24055	39.5967	0	197.983	40.8935	51.4757	290.352	5358.82	839502	1.3021	16.2763
402	413.453	20	170	1.3							9.91279	0.240881	39.6512	0	198.256	40.9497	51.5465	290.752	5326.45	834434	1.29143	16.1429
403	414.348	20	170	1.3							9.92638	0.241211	39.7055	0	198.528	41.0059	51.6172	291.151	5294.29	829398	1.28086	16.0108
404	415.241	20	170	1.3							9.93994	0.241541	39.7598	0	198.799	41.0619	51.6877	291.548	5262.34	824395	1.2704	15.88
405	416.131	20	170	1.3							9.95346	0.241869	39.8139	0	199.069	41.1178	51.758	291.945	5230.6	819424	1.26004	15.7505
406	417.017	20	170	1.3							9.96695	0.242197	39.8678	0	199.339	41.1735	51.8282	292.341	5199.06	814485	1.24978	15.6223
407	417.902	20	170	1.3							9.98041	0.242524	39.9216	0	199.608	41.2291	51.8981	292.735	5167.73	809579	1.23962	15.4953
408	418.783	20	170	1.3							9.99383	0.24285	39.9753	0	199.877	41.2845	51.9679	293.129	5136.59	804704	1.22957	15.3696
409	419.661	20	170	1.3							10.0072	0.243176	40.0289	0	200.144	41.3398	52.0376	293.522	5105.66	799860	1.21961	15.2451
410	420.536	20	170	1.3							10.0206	0.2435	40.0823	0	200.412	41.395	52.107	293.914	5074.93	795048	1.20975	15.1218
411	421.409	20	170	1.3							10.0339	0.243824	40.1356	0	200.678	41.4501	52.1763	294.305	5044.4	790267	1.19998	14.9998
412	422.279	20	170	1.3							10.0472	0.244147	40.1888	0	200.944	41.505	52.2455	294.694	5014.07	785517	1.19031	14.8789
413	423.145	20	170	1.3							10.0605	0.244469	40.2419	0	201.209	41.5598	52.3144	295.083	4983.93	780798	1.18074	14.7592
414	424.009	20	170	1.3							10.0737	0.244791	40.2948	0	201.474	41.6144	52.3832	295.471	4953.98	776109	1.17126	14.6407
415	424.869	20	170	1.3							10.0869	0.245111	40.3476	0	201.738	41.6689	52.4518	295.859	4924.23	771450	1.16187	14.5234
416	425.727	20	170	1.3							10.1001	0.245431	40.4002	0	202.001	41.7233	52.5203	296.245	4894.68	766822	1.15257	14.4072
417	426.581	20	170	1.3							10.1132	0.24575	40.4528	0	202.264	41.7776	52.5886	296.63	4865.31	762223	1.14337	14.2921
418	427.432	20	170	1.3							10.1263	0.246069	40.5052	0	202.526	41.8317	52.6567	297.014	4836.14	757655	1.13425	14.1781
419	428.281	20	170	1.3							10.1394	0.246386	40.5574	0	202.787	41.8857	52.7247	297.398	4807.15	753116	1.12522	14.0653
420	429.126	20	170	1.3							10.1524	0.246703	40.6096	0	203.048	41.9396	52.7925	297.78	4778.35	748606	1.11628	13.9535
421	429.968	20	170	1.3							10.1654	0.247019	40.6616	0	203.308	41.9933	52.8601	298.162	4749.74	744125	1.10743	13.8428
422	430.806	20	170	1.3							10.1784	0.247335	40.7136	0	203.568	42.0469	52.9276	298.542	4721.31	739674	1.09866	13.7332
423	431.642	20	170	1.3							10.1913	0.247649	40.7653	0	203.827	42.1004	52.9949	298.922	4693.06	735251	1.08998	13.6247
424	432.474	20	170	1.3							10.2043	0.247963	40.817	0	204.085	42.1538	53.0621	299.301	4665	730857	1.08138	13.5172
425	433.303	20	170	1.3							10.2171	0.248276	40.8686	0	204.343	42.207	53.1291	299.679	4637.12	726491	1.07286	13.4108
426	434.129	20	170	1.3							10.23	0.248589	40.92	0	204.6	42.2601	53.196	300.056	4609.42	722154	1.06443	13.3053
427	434.951	20	170	1.3							10.2428	0.248901	40.9713	0	204.856	42.3131	53.2627	300.432	4581.9	717844	1.05607	13.2009
428	435.771	20	170	1.3							10.2556	0.249211	41.0225	0	205.112	42.3659	53.3292	300.807	4554.56	713563	1.0478	13.0975
429	436.586	20	170	1.3							10.2684	0.249522	41.0735	0	205.368	42.4187	53.3956	301.182	4527.4	709309	1.03961	12.9951
430	437.399	20	170	1.3							10.2811	0.249831	41.1245	0	205.622	42.4713	53.4618	301.555	4500.41	705083	1.0315	12.8937
431	438.208	20	170	1.3							10.2938	0.25014	41.1753	0	205.876	42.5238	53.5279	301.928	4473.59	700884	1.02346	12.7932
432	439.014	20	170	1.3							10.3065	0.250448	41.226	0	206.13	42.5762	53.5938	302.3	4446.95	696712	1.0155	12.6938
433	439.816	20	170	1.3							10.3191	0.250755	41.2766	0	206.383	42.6284	53.6596	302.671	4420.48	692568	1.00762	12.5952
434	440.615	20	170	1.3							10.3318	0.251062	41.3271	0	206.635	42.6805	53.7252	303.041	4394.19	688450	0.999812	12.4976
435	441.41	20	170	1.3							10.3444	0.251368	41.3774	0	206.887	42.7325	53.7907	303.41	4368.06	684359	0.99208	12.401
436	442.202	20	170	1.3							10.3569	0.251673	41.4277	0	207.138	42.7844	53.856	303.779	4342.1	680294	0.984422	12.3053
437	442.99	20	170	1.3							10.3695	0.251978	41.4778	0	207.389	42.8362	53.9211	304.146	4316.31	676256	0.976837	12.2105
438	443.775	20	170	1.3							10.382	0.252281	41.5278	0	207.639	42.8879	53.9862	304.513	4290.69	672244	0.969324	12.1166
439	444.556	20	170	1.3							10.3944	0.252585	41.5777	0	207.889	42.9394	54.051	304.879	4265.23	668257	0.961883	12.0235
440	445.333	20	170	1.3							10.4069	0.252887	41.6275	0	208.138	42.9908	54.1158	305.244	4239.94	664297	0.954513	11.9314
441	446.107	20	170	1.3							10.4193	0.253189	41.6772	0	208.386	43.0421	54.1803	305.608	4214.82	660362	0.947213	11.8402
442	446.877	20	170	1.3							10.4317	0.25349	41.7267	0	208.634	43.0933	54.2448	305.972	4189.85	656453	0.939983	11.7498
443	447.644	20	170	1.3							10.444	0.25379	41.7762	0	208.881	43.1444	54.309	306.334	4165.05	652569	0.932821	11.6603
444	448.407	20	170	1.3							10.4564	0.25409	41.8255	0	209.128	43.1953	54.3732	306.696	4140.4	648711	0.925728	11.5716
445	449.166	20	170	1.3							10.4687	0.254389	41.8747	0	209.374	43.2461	54.4372	307.057	4115.92	644877	0.918702	11.4838
446	449.922	20	170	1.3							10.481	0.254687	41.9239	0	209.619	43.2969	54.501	307.417	4091.6	641068	0.911742	11.3968
447	450.673	20	170	1.3							10.4932	0.254985	41.9729	0	209.864	43.3475	54.5647	307.777	4067.43	637284	0.904848	11.3106
448	451.421	20	170	1.3							10.5054	0.255282	42.0218	0	210.109	43.398	54.6283	308.135	4043.42	633524	0.89802	11.2252
449	452.165	20	170	1.3							10.5176	0.255579	42.0705	0	210.353	43.4484	54.6917	308.493	4019.57	629789	0.891256	11.1407
450	452.906	20	170	1.3							10.5298	0.255874	42.1192	0	210.596	43.4986	54.755	308.85	3995.87	626078	0.884556	11.0569
451	453.642	20	170	1.3							10.5419	0.256169	42.1678	0	210.839	43.5488	54.8181	309.206	3972.32	622391	0.877919	10.974
452	454.375	20	170	1.3							10.5541	0.256464	42.2163	0	211.081	43.5988	54.8811	309.561	3948.93	618728	0.871345	10.8918
453	455.103	20	170	1.3							10.5662	0.256758	42.2646	0	211.323	43.6488	54.944	309.916	3925.69	615088	0.864833	10.8104
454	455.828	20	170	1.3							10.5782	0.257051	42.3129	0	211.564	43.6986	55.0067	310.27	3902.6	611473	0.858382	10.7298
455	456.549	20	170	1.3							10.5903	0.257343	42.361	0	211.805	43.7483	55.0693	310.623	3879.66	607880	0.851992	10.6499
456	457.266	20	170	1.3							10.6023	0.257635	42.409	0	212.045	43.7979	55.1318	310.975	3856.86	604311	0.845662	10.5708
457	457.979	20	170	1.3							10.6142	0.257926	42.457	0	212.285	43.8474	55.1941	311.326	3834.22	600765	0.839391	10.4924
458	458.687	20	170	1.3							10.6262	0.258217	42.5048	0	212.524	43.8968	55.2562	311.677	3811.72	597242	0.83318	10.4147
459	459.392	20	170	1.3							10.6381	0.258507	42.5525	0	212.763	43.9461	55.3183	312.027	3789.37	593742	0.827026	10.3378
460	460.093	20	170	1.3							10.65	0.258796	42.6001	0	213.001	43.9953	55.3802	312.376	3767.16	590265	0.820931	10.2616
461	460.789	20	170	1.3							10.6619	0.259085	42.6477	0	213.238	44.0444	55.442	312.725	3745.1	586810	0.814892	10.1862
462	461.482	20	170	1.3							10.6738	0.259373	42.6951	0	213.475	44.0933	55.5036	313.072	3723.18	583378	0.80891	10.1114
463	462.17	20	170	1.3							10.6856	0.25966	42.7424	0	213.712	44.1422	55.5651	313.419	3701.4	579968	0.802984	10.0373
464	462.854	20	170	1.3							10.6974	0.259947	42.7896	0	213.948	44.1909	55.6265	313.765	3679.76	576580	0.797113	9.96391
465	463.534	20	170	1.3							10.7092	0.260233	42.8367	0	214.183	44.2396	55.6877	314.111	3658.27	573214	0.791297	9.89121
466	464.21	20	170	1.3							10.7209	0.260518	42.8837	0	214.418	44.2881	55.7488	314.455	3636.91	569870	0.785535	9.81919
467	464.881	20	170	1.3							10.7327	0.260803	42.9306	0	214.653	44.3366	55.8098	314.799	3615.69	566547	0.779828	9.74784
468	465.549	20	170	1.3							10.7444	0.261088	42.9774	0	214.887	44.3849	55.8706	315.143	3594.61	563246	0.774173	9.67716
469	466.212	20	170	1.3							10.756	0.261371	43.0241	0	215.121	44.4331	55.9313	315.485	3573.67	559967	0.768571	9.60713
470	466.87	20	170	1.3							10.7677	0.261655	43.0707	0	215.354	44.4813	55.9919	315.827	3552.86	556709	0.763021	9.53776
471	467.525	20	170	1.3							10.7793	0.261937	43.1172	0	215.586	44.5293	56.0524	316.168	3532.19	553472	0.757523	9.46903
472	468.175	20	170	1.3							10.7909	0.262219	43.1636	0	215.818	44.5772	56.1127	316.508	3511.65	550256	0.752075	9.40094
473	468.82	20	170	1.3							10.8025	0.2625	43.2099	0	216.05	44.6251	56.1729	316.848	3491.25	547060	0.746679	9.33348
474	469.461	20	170	1.3							10.814	0.262781	43.2561	0	216.281	44.6728	56.233	317.186	3470.97	543886	0.741332	9.26665
475	470.098	20	170	1.3							10.8256	0.263061	43.3023	0	216.511	44.7204	56.2929	317.525	3450.83	540732	0.736035	9.20044
476	470.73	20	170	1.3							10.8371	0.263341	43.3483	0	216.741	44.7679	56.3528	317.862	3430.82	537599	0.730787	9.13484
477	471.358	20	170	1.3							10.8485	0.26362	43.3942	0	216.971	44.8154	56.4125	318.199	3410.94	534486	0.725588	9.06985
478	471.982	20	170	1.3							10.86	0.263898	43.44	0	217.2	44.8627	56.472	318.535	3391.19	531393	0.720437	9.00546
479	472.6	20	170	1.3							10.8714	0.264176	43.4857	0	217.429	44.9099	56.5315	318.87	3371.57	528321	0.715333	8.94166
480	473.214	20	170	1.3							10.8828	0.264453	43.5314	0	217.657	44.957	56.5908	319.205	3352.07	525268	0.710277	8.87846
481	473.824	20	170	1.3							10.8942	0.26473	43.5769	0	217.885	45.0041	56.65	319.539	3332.71	522235	0.705267	8.81584
482	474.429	20	170	1.3							10.9056	0.265006	43.6224	0	218.112	45.051	56.7091	319.872	3313.46	519222	0.700304	8.75379
483	475.03	20	170	1.3							10.9169	0.265281	43.6677	0	218.339	45.0978	56.768	320.204	3294.35	516228	0.695386	8.69232
484	475.625	20	170	1.3							10.9282	0.265556	43.713	0	218.565	45.1446	56.8269	320.536	3275.35	513254	0.690514	8.63142
485	476.216	20	170	1.3							10.9395	0.265831	43.7581	0	218.791	45.1912	56.8856	320.867	3256.48	510299	0.685686	8.57108
486	476.803	20	170	1.3							10.9508	0.266104	43.8032	0	219.016	45.2377	56.9442	321.198	3237.73	507364	0.680903	8.51129
487	477.384	20	170	1.3							10.962	0.266378	43.8482	0	219.241	45.2842	57.0026	321.528	3219.11	504447	0.676164	8.45205
488	477.961	20	170	1.3							10.9733	0.26665	43.8931	0	219.465	45.3306	57.061	321.857	3200.6	501550	0.671469	8.39336
489	478.533	20	170	1.3							10.9845	0.266922	43.9378	0	219.689	45.3768	57.1192	322.185	3182.22	498671	0.666817	8.33521
490	479.101	20	170	1.3							10.9956	0.267194	43.9825	0	219.913	45.423	57.1773	322.513	3163.95	495811	0.662207	8.27759
491	479.663	20	170	1.3							11.0068	0.267465	44.0272	0	220.136	45.469	57.2353	322.84	3145.81	492969	0.65764	8.2205
492	480.221	20	170	1.3							11.0179	0.267735	44.0717	0	220.358	45.515	57.2932	323.167	3127.78	490146	0.653115	8.16394
493	480.773	20	170	1.3							11.029	0.268005	44.1161	0	220.581	45.5609	57.3509	323.492	3109.87	487342	0.648631	8.10789
494	481.321	20	170	1.3							11.0401	0.268275	44.1604	0	220.802	45.6067	57.4086	323.817	3092.07	484555	0.644189	8.05236
495	481.864	20	170	1.3							11.0512	0.268543	44.2047	0	221.023	45.6524	57.4661	324.142	3074.39	481787	0.639787	7.99733
496	482.402	1200	0	1.3							11.0622	0.268812	44.2488	0	13274.7	0	57.5235	13332.2	3056.83	479037	0.635425	7.94281
497	482.935	1200	0	1.3							11.0732	0.269079	44.2929	0	13287.9	0	57.5808	13345.5	3039.38	489312	0.648339	8.10423
498	483.463	1200	0	1.3							11.0842	0.269347	44.3369	0	13301.1	0	57.638	13358.7	3104.58	499618	0.661271	8.26589
499	483.986	1200	0	1.3							11.0952	0.269613	44.3808	0	13314.2	0	57.695	13371.9	3169.97	509872	0.674114	8.42643
500	484.504	1200	0	1.3							11.1061	0.269879	44.4246	0	13327.4	0	57.752	13385.1	3235.03	520074	0.686867	8.58584
501	485.017	1200	0	1.3							11.1171	0.270145	44.4683	0	13340.5	0	57.8088	13398.3	3299.75	530224	0.699532	8.74415
502	485.525	1200	0	1.3							11.128	0.27041	44.5119	0	13353.6	0	57.8655	13411.4	3364.15	540323	0.71211	8.90137
503	486.027	1200	0	1.3							11.1389	0.270675	44.5555	0	13366.6	0	57.9221	13424.6	3428.23	550370	0.724602	9.05752
504	486.525	1200	0	1.3							11.1497	0.270939	44.5989	0	13379.7	0	57.9786	13437.7	3491.98	560367	0.737008	9.2126
505	487.017	1200	0	1.3							11.1606	0.271202	44.6423	0	13392.7	0	58.035	13450.7	3555.4	570312	0.749331	9.36663
506	487.504	1200	0	1.3							11.1714	0.271465	44.6856	0	13405.7	0	58.0913	13463.8	3618.5	580208	0.761571	9.51963
507	487.986	1200	0	1.3							11.1822	0.271727	44.7288	0	13418.6	0	58.1474	13476.8	3681.29	590053	0.773729	9.67161
508	488.462	1200	0	1.3							11.193	0.271989	44.7719	0	13431.6	0	58.2035	13489.8	3743.75	599848	0.785806	9.82257
509	488.934	1200	0	1.3							11.2037	0.272251	44.8149	0	13444.5	0	58.2594	13502.7	3805.9	609594	0.797804	9.97254
510	489.4	1200	0	1.3							11.2145	0.272512	44.8579	0	13457.4	0	58.3153	13515.7	3867.74	619291	0.809723	10.1215
511	489.86	1200	0	1.3							11.2252	0.272772	44.9008	0	13470.2	0	58.371	13528.6	3929.26	628939	0.821564	10.2695
512	490.315	1200	0	1.3							11.2359	0.273032	44.9435	0	13483.1	0	58.4266	13541.5	3990.48	638539	0.833329	10.4166
513	490.765	1200	0	1.3							11.2466	0.273291	44.9862	0	13495.9	0	58.4821	13554.4	4051.38	648090	0.845018	10.5627
514	491.21	1200	0	1.3							11.2572	0.27355	45.0288	0	13508.7	0	58.5375	13567.2	4111.98	657593	0.856633	10.7079
515	491.649	1200	0	1.3							11.2678	0.273809	45.0714	0	13521.4	0	58.5928	13580	4172.28	667048	0.868174	10.8522
516	492.082	1200	0	1.3							11.2785	0.274066	45.1138	0	13534.1	0	58.648	13592.8	4232.27	676455	0.879642	10.9955
517	492.511	1200	0	1.3							11.289	0.274324	45.1562	0	13546.9	0	58.703	13605.6	4291.96	685816	0.891039	11.138
518	492.933	1200	0	1.3							11.2996	0.274581	45.1985	0	13559.5	0	58.758	13618.3	4351.35	695130	0.902366	11.2796
519	493.35	1200	0	1.3							11.3102	0.274837	45.2407	0	13572.2	0	58.8129	13631	4410.44	704397	0.913622	11.4203
520	493.762	1200	0	1.3							11.3207	0.275093	45.2828	0	13584.8	0	58.8676	13643.7	4469.24	713617	0.92481	11.5601
521	494.168	1200	0	1.3							11.3312	0.275348	45.3248	0	13597.4	0	58.9223	13656.4	4527.74	722792	0.935931	11.6991
522	494.568	1200	0	1.3							11.3417	0.275603	45.3668	0	13610	0	58.9768	13669	4585.95	731920	0.946984	11.8373
523	494.962	1200	0	1.3							11.3522	0.275858	45.4087	0	13622.6	0	59.0312	13681.6	4643.87	741003	0.957972	11.9746
524	495.351	1200	0	1.3							11.3626	0.276111	45.4504	0	13635.1	0	59.0856	13694.2	4701.5	750041	0.968894	12.1112
525	495.735	1200	0	1.3							11.373	0.276365	45.4922	0	13647.6	0	59.1398	13706.8	4758.84	759034	0.979753	12.2469
526	496.112	1200	0	1.3							11.3835	0.276618	45.5338	0	13660.1	0	59.1939	13719.3	4815.9	767982	0.990548	12.3819
527	496.484	1200	0	1.3							11.3938	0.27687	45.5754	0	13672.6	0	59.248	13731.9	4872.67	776885	1.00128	12.516
528	496.85	1200	0	1.3							11.4042	0.277122	45.6168	0	13685.1	0	59.3019	13744.4	4929.16	785744	1.01195	12.6494
529	497.21	1200	0	1.3							11.4146	0.277374	45.6582	0	13697.5	0	59.3557	13756.8	4985.37	794560	1.02257	12.7821
530	497.565	1200	0	1.3							11.4249	0.277625	45.6996	0	13709.9	0	59.4094	13769.3	5041.3	803331	1.03312	12.914
531	497.913	1200	0	1.3							11.4352	0.277875	45.7408	0	13722.2	0	59.4631	13781.7	5096.95	812059	1.04361	13.0451
532	498.256	1200	0	1.3							11.4455	0.278126	45.782	0	13734.6	0	59.5166	13794.1	5152.33	820744	1.05405	13.1756
533	498.593	1200	0	1.3							11.4558	0.278375	45.8231	0	13746.9	0	59.57	13806.5	5207.43	829386	1.06443	13.3053
534	498.924	1200	0	1.3							11.466	0.278624	45.8641	0	13759.2	0	59.6233	13818.8	5262.26	837985	1.07475	13.4344
535	499.249	1200	0	1.3							11.4763	0.278873	45.905	0	13771.5	0	59.6765	13831.2	5316.82	846541	1.08502	13.5627
536	499.567	1200	0	1.3							11.4865	0.279121	45.9459	0	13783.8	0	59.7296	13843.5	5371.11	855056	1.09523	13.6904
537	499.88	1200	0	1.3							11.4967	0.279369	45.9867	0	13796	0	59.7827	13855.8	5425.13	863528	1.10539	13.8174
538	500.187	1200	0	1.3							11.5068	0.279616	46.0274	0	13808.2	0	59.8356	13868	5478.89	871959	1.1155	13.9437
539	500.488	1200	0	1.3							11.517	0.279863	46.068	0	13820.4	0	59.8884	13880.3	5532.38	880348	1.12555	14.0694
540	500.783	1200	0	1.3							11.5271	0.28011	46.1086	0	13832.6	0	59.9411	13892.5	5585.61	888696	1.13556	14.1944
541	501.103	1200	0	1.3							11.5373	0.280355	46.149	0	13844.7	0	59.9938	13904.7	5638.57	897003	1.14544	14.318
542	501.423	1200	0	1.3							11.5474	0.280601	46.1895	0	13856.8	0	60.0463	13916.9	5691.28	905269	1.15526	14.4407
543	501.743	1200	0	1.3							11.5574	0.280846	46.2298	0	13868.9	0	60.0987	13929	5743.73	913494	1.16501	14.5626
544	502.063	1200	0	1.3							11.5675	0.281091	46.27	0	13881	0	60.1511	13941.2	5795.91	921680	1.1747	14.6837
545	502.383	1200	0	1.3							11.5776	0.281335	46.3102	0	13893.1	0	60.2033	13953.3	5847.85	929825	1.18433	14.8041
546	502.703	1200	0	1.3							11.5876	0.281578	46.3503	0	13905.1	0	60.2554	13965.4	5899.53	937930	1.19389	14.9236
547	503.023	1200	0	1.3							11.5976	0.281822	46.3904	0	13917.1	0	60.3075	13977.4	5950.96	945996	1.20339	15.0424
548	503.343	1200	0	1.3							11.6076	0.282064	46.4303	0	13929.1	0	60.3595	13989.5	6002.13	954023	1.21283	15.1604
549	503.663	1200	0	1.3							11.6176	0.282307	46.4702	0	13941.1	0	60.4113	14001.5	6053.06	962010	1.22221	15.2776
550	503.983	1200	0	1.3							11.6275	0.282549	46.5101	0	13953	0	60.4631	14013.5	6103.74	969958	1.23152	15.394
551	504.303	1200	0	1.3							11.6375	0.28279	46.5498	0	13964.9	0	60.5147	14025.5	6154.17	977868	1.24078	15.5097
552	504.623	1200	0	1.3							11.6474	0.283031	46.5895	0	13976.8	0	60.5663	14037.4	6204.35	985739	1.24997	15.6246
553	504.943	1200	0	1.3							11.6573	0.283272	46.6291	0	13988.7	0	60.6178	14049.3	6254.29	993572	1.25911	15.7388
554	505.263	1200	0	1.3							11.6672	0.283512	46.6686	0	14000.6	0	60.6692	14061.3	6303.99	1.00137e+06	1.26818	15.8523
555	505.583	1200	0	1.3							11.677	0.283752	46.7081	0	14012.4	0	60.7205	14073.1	6353.45	1.00912e+06	1.2772	15.9649
556	505.903	1200	0	1.3							11.6869	0.283991	46.7475	0	14024.2	0	60.7717	14085	6402.67	1.01684e+06	1.28615	16.0769
557	506.223	1200	0	1.3							11.6967	0.28423	46.7868	0	14036	0	60.8228	14096.9	6451.65	1.02453e+06	1.29505	16.1881
558	506.543	1200	0	1.3							11.7065	0.284468	46.826	0	14047.8	0	60.8738	14108.7	6500.39	1.03217e+06	1.30389	16.2986
559	506.863	1200	0	1.3							11.7163	0.284706	46.8652	0	14059.6	0	60.9248	14120.5	6548.9	1.03978e+06	1.31267	16.4084
560	507.183	1200	0	1.3							11.7261	0.284944	46.9043	0	14071.3	0	60.9756	14132.3	6597.17	1.04735e+06	1.3214	16.5174
561	507.503	1200	0	1.3							11.7358	0.285181	46.9434	0	14083	0	61.0264	14144	6645.21	1.05489e+06	1.33006	16.6258
562	507.823	1200	0	1.3							11.7456	0.285418	46.9823	0	14094.7	0	61.077	14155.8	6693.02	1.06239e+06	1.33867	16.7334
563	508.143	1200	0	1.3							11.7553	0.285654	47.0212	0	14106.4	0	61.1276	14167.5	6740.6	1.06985e+06	1.34723	16.8404
564	508.463	1200	0	1.3							11.765	0.28589	47.0601	0	14118	0	61.1781	14179.2	6787.95	1.07728e+06	1.35573	16.9466
565	508.783	1200	0	1.3							11.7747	0.286125	47.0988	0	14129.6	0	61.2285	14190.9	6835.07	1.08467e+06	1.36417	17.0521
566	509.103	1200	0	1.3							11.7844	0.28636	47.1375	0	14141.3	0	61.2788	14202.5	6881.97	1.09202e+06	1.37256	17.157
567	509.423	1200	0	1.3							11.794	0.286595	47.1761	0	14152.8	0	61.329	14214.2	6928.64	1.09934e+06	1.38089	17.2611
568	509.743	1200	0	1.3							11.8037	0.286829	47.2147	0	14164.4	0	61.3791	14225.8	6975.08	1.10663e+06	1.38917	17.3646
569	510.063	1200	0	1.3							11.8133	0.287063	47.2532	0	14176	0	61.4291	14237.4	7021.31	1.11388e+06	1.3974	17.4674
570	510.383	1200	0	1.3							11.8229	0.287296	47.2916	0	14187.5	0	61.4791	14249	7067.31	1.1211e+06	1.40557	17.5696
571	510.703	1200	0	1.3							11.8325	0.287529	47.33	0	14199	0	61.5289	14260.5	7113.1	1.12828e+06	1.41368	17.6711
572	511.023	1200	0	1.3							11.8421	0.287762	47.3682	0	14210.5	0	61.5787	14272.1	7158.66	1.13542e+06	1.42175	17.7719
573	511.343	1200	0	1.3							11.8516	0.287994	47.4065	0	14221.9	0	61.6284	14283.6	7204.01	1.14254e+06	1.42976	17.872
574	511.663	1200	0	1.3							11.8612	0.288226	47.4446	0	14233.4	0	61.678	14295.1	7249.14	1.14962e+06	1.43772	17.9715
575	511.983	1200	0	1.3							11.8707	0.288457	47.4827	0	14244.8	0	61.7275	14306.5	7294.06	1.15666e+06	1.44563	18.0703
576	512.303	1200	0	1.3							11.8802	0.288688	47.5207	0	14256.2	0	61.7769	14318	7338.77	1.16368e+06	1.45348	18.1685
577	512.623	1200	0	1.3							11.8897	0.288919	47.5587	0	14267.6	0	61.8263	14329.4	7383.26	1.17065e+06	1.46129	18.2661
578	512.943	1200	0	1.3							11.8991	0.289149	47.5966	0	14279	0	61.8755	14340.8	7427.54	1.1776e+06	1.46904	18.363
579	513.263	1200	0	1.3							11.9086	0.289379	47.6344	0	14290.3	0	61.9247	14352.2	7471.61	1.18451e+06	1.47674	18.4593
580	513.583	1200	0	1.3							11.918	0.289608	47.6721	0	14301.6	0	61.9738	14363.6	7515.48	1.1914e+06	1.4844	18.555
581	513.903	1200	0	1.3							11.9275	0.289837	47.7098	0	14313	0	62.0228	14375	7559.13	1.19824e+06	1.492	18.65
582	514.223	1200	0	1.3							11.9369	0.290066	47.7475	0	14324.2	0	62.0717	14386.3	7602.58	1.20506e+06	1.49955	18.7444
583	514.543	1200	0	1.3							11.9463	0.290294	47.785	0	14335.5	0	62.1205	14397.6	7645.83	1.21184e+06	1.50706	18.8382
584	514.863	1200	0	1.3							11.9556	0.290522	47.8225	0	14346.8	0	62.1693	14408.9	7688.87	1.21859e+06	1.51451	18.9314
585	515.183	1200	0	1.3							11.965	0.290749	47.86	0	14358	0	62.218	14420.2	7731.71	1.22531e+06	1.52192	19.024
586	515.503	1200	0	1.3							11.9743	0.290976	47.8973	0	14369.2	0	62.2665	14431.5	7774.34	1.232e+06	1.52928	19.1159
587	515.823	1200	0	1.3							11.9837	0.291203	47.9346	0	14380.4	0	62.315	14442.7	7816.78	1.23866e+06	1.53658	19.2073
588	516.143	1200	0	1.3							11.993	0.291429	47.9719	0	14391.6	0	62.3635	14453.9	7859.02	1.24529e+06	1.54385	19.2981
589	516.463	1200	0	1.3							12.0023	0.291655	48.0091	0	14402.7	0	62.4118	14465.1	7901.06	1.25188e+06	1.55106	19.3883
590	516.783	1200	0	1.3							12.0115	0.291881	48.0462	0	14413.9	0	62.46	14476.3	7942.9	1.25845e+06	1.55823	19.4779
591	517.103	1200	0	1.3							12.0208	0.292106	48.0832	0	14425	0	62.5082	14487.5	7984.55	1.26498e+06	1.56535	19.5669
592	517.423	1200	0	1.3							12.0301	0.29233	48.1202	0	14436.1	0	62.5563	14498.6	8026	1.27148e+06	1.57242	19.6553
593	517.743	1200	0	1.3							12.0393	0.292555	48.1572	0	14447.1	0	62.6043	14509.8	8067.26	1.27795e+06	1.57945	19.7431
594	518.063	1200	0	1.3							12.0485	0.292779	48.194	0	14458.2	0	62.6522	14520.9	8108.33	1.2844e+06	1.58643	19.8304
595	518.383	1200	0	1.3							12.0577	0.293002	48.2308	0	14469.3	0	62.7001	14532	8149.21	1.29081e+06	1.59337	19.9171
596	518.703	1200	0	1.3							12.0669	0.293226	48.2676	0	14480.3	0	62.7479	14543	8189.89	1.29719e+06	1.60026	20.0032
597	519.023	1200	0	1.3							12.0761	0.293448	48.3043	0	14491.3	0	62.7955	14554.1	8230.39	1.30355e+06	1.60711	20.0888
598	519.343	1200	0	1.3							12.0852	0.293671	48.3409	0	14502.3	0	62.8431	14565.1	8270.7	1.30987e+06	1.61391	20.1738
599	519.663	1200	0	1.3							12.0944	0.293893	48.3774	0	14513.2	0	62.8907	14576.1	8310.82	1.31616e+06	1.62066	20.2583
600	519.983	1200	0	1.3							12.1035	0.294115	48.4139	0	14524.2	0	62.9381	14587.1	8350.76	1.32243e+06	1.62738	20.3422
601	520.303	1200	0	1.3							12.1126	0.294336	48.4504	0	14535.1	0	62.9855	14598.1	8390.51	1.32866e+06	1.63405	20.4256
602	520.623	1200	0	1.3							12.1217	0.294557	48.4868	0	14546	0	63.0328	14609.1	8430.08	1.33487e+06	1.64067	20.5084
603	520.943	1200	0	1.3							12.1308	0.294778	48.5231	0	14556.9	0	63.08	14620	8469.46	1.34105e+06	1.64725	20.5907
604	521.263	1200	0	1.3							12.1398	0.294998	48.5593	0	14567.8	0	63.1271	14630.9	8508.67	1.3472e+06	1.65379	20.6724
605	521.583	1200	0	1.3							12.1489	0.295218	48.5955	0	14578.7	0	63.1742	14641.8	8547.69	1.35332e+06	1.66029	20.7536
606	521.903	1200	0	1.3							12.1579	0.295437	48.6317	0	14589.5	0	63.2212	14652.7	8586.54	1.35942e+06	1.66674	20.8343
607	522.223	1200	0	1.3							12.1669	0.295657	48.6677	0	14600.3	0	63.2681	14663.6	8625.2	1.36548e+06	1.67315	20.9144
608	522.543	1200	0	1.3							12.1759	0.295875	48.7038	0	14611.1	0	63.3149	14674.4	8663.69	1.37152e+06	1.67952	20.994
609	522.863	1200	0	1.3							12.1849	0.296094	48.7397	0	14621.9	0	63.3616	14685.3	8702	1.37753e+06	1.68585	21.0731
610	523.183	1200	0	1.3							12.1939	0.296312	48.7756	0	14632.7	0	63.4083	14696.1	8740.14	1.38352e+06	1.69214	21.1517
611	523.503	1200	0	1.3							12.2029	0.29653	48.8115	0	14643.4	0	63.4549	14706.9	8778.1	1.38947e+06	1.69838	21.2298
612	523.823	1200	0	1.3							12.2118	0.296747	48.8472	0	14654.2	0	63.5014	14717.7	8815.89	1.3954e+06	1.70459	21.3074
613	524.143	1200	0	1.3							12.2207	0.296964	48.883	0	14664.9	0	63.5478	14728.4	8853.51	1.4013e+06	1.71075	21.3844
614	524.463	1200	0	1.3							12.2297	0.297181	48.9186	0	14675.6	0	63.5942	14739.2	8890.95	1.40718e+06	1.71688	21.461
615	524.783	1200	0	1.3							12.2386	0.297397	48.9542	0	14686.3	0	63.6405	14749.9	8928.23	1.41303e+06	1.72296	21.537
616	525.103	1200	0	1.3							12.2474	0.297613	48.9898	0	14696.9	0	63.6867	14760.6	8965.33	1.41885e+06	1.72901	21.6126
617	525.423	1200	0	1.3							12.2563	0.297829	49.0253	0	14707.6	0	63.7329	14771.3	9002.27	1.42464e+06	1.73501	21.6876
618	525.743	1200	0	1.3							12.2652	0.298044	49.0607	0	14718.2	0	63.7789	14782	9039.04	1.43041e+06	1.74098	21.7622
619	526.063	1200	0	1.3							12.274	0.298259	49.0961	0	14728.8	0	63.8249	14792.7	9075.64	1.43616e+06	1.7469	21.8363
620	526.383	1200	0	1.3							12.2829	0.298473	49.1314	0	14739.4	0	63.8708	14803.3	9112.08	1.44187e+06	1.75279	21.9099
621	526.703	1200	0	1.3							12.2917	0.298688	49.1667	0	14750	0	63.9167	14813.9	9148.36	1.44756e+06	1.75864	21.983
622	527.023	1200	0	1.3							12.3005	0.298901	49.2019	0	14760.6	0	63.9624	14824.5	9184.47	1.45323e+06	1.76445	22.0556
623	527.343	1200	0	1.3							12.3093	0.299115	49.237	0	14771.1	0	64.0081	14835.1	9220.41	1.45887e+06	1.77022	22.1278
624	527.663	1200	0	1.3							12.318	0.299328	49.2721	0	14781.6	0	64.0538	14845.7	9256.2	1.46448e+06	1.77596	22.1995
625	527.983	1200	0	1.3							12.3268	0.299541	49.3072	0	14792.1	0	64.0993	14856.2	9291.82	1.47007e+06	1.78166	22.2707
626	528.303	1200	0	1.3							12.3355	0.299753	49.3421	0	14802.6	0	64.1448	14866.8	9327.28	1.47564e+06	1.78732	22.3415
627	528.623	1200	0	1.3							12.3443	0.299966	49.3771	0	14813.1	0	64.1902	14877.3	9362.59	1.48118e+06	1.79294	22.4118
628	528.943	1200	0	1.3							12.353	0.300177	49.4119	0	14823.6	0	64.2355	14887.8	9397.74	1.48669e+06	1.79853	22.4816
629	529.263	1200	0	1.3							12.3617	0.300389	49.4467	0	14834	0	64.2808	14898.3	9432.73	1.49218e+06	1.80408	22.551
630	529.583	1200	0	1.3							12.3704	0.3006	49.4815	0	14844.5	0	64.326	14908.8	9467.56	1.49765e+06	1.80959	22.6199
631	529.903	1200	0	1.3							12.3791	0.300811	49.5162	0	14854.9	0	64.3711	14919.2	9502.24	1.50309e+06	1.81507	22.6884
632	530.223	1200	0	1.3							12.3877	0.301021	49.5509	0	14865.3	0	64.4161	14929.7	9536.76	1.50851e+06	1.82051	22.7564
633	530.543	1200	0	1.3							12.3964	0.301232	49.5855	0	14875.6	0	64.4611	14940.1	9571.13	1.5139e+06	1.82592	22.824
634	530.863	1200	0	1.3							12.405	0.301441	49.62	0	14886	0	64.506	14950.5	9605.35	1.51927e+06	1.83129	22.8911
635	531.183	1200	0	1.3							12.4136	0.301651	49.6545	0	14896.3	0	64.5508	14960.9	9639.41	1.52461e+06	1.83663	22.9578
636	531.503	1200	0	1.3							12.4222	0.30186	49.6889	0	14906.7	0	64.5956	14971.3	9673.33	1.52993e+06	1.84193	23.0241
637	531.823	1200	0	1.3							12.4308	0.302069	49.7233	0	14917	0	64.6403	14981.6	9707.09	1.53523e+06	1.84719	23.0899
638	532.143	1200	0	1.3							12.4394	0.302277	49.7576	0	14927.3	0	64.6849	14992	9740.7	1.54051e+06	1.85242	23.1553
639	532.463	1200	0	1.3							12.448	0.302486	49.7919	0	14937.6	0	64.7294	15002.3	9774.17	1.54576e+06	1.85762	23.2203
640	532.783	1200	0	1.3							12.4565	0.302694	49.8261	0	14947.8	0	64.7739	15012.6	9807.49	1.55099e+06	1.86278	23.2848
641	533.103	1200	0	1.3							12.4651	0.302901	49.8603	0	14958.1	0	64.8183	15022.9	9840.66	1.55619e+06	1.86791	23.3489
642	533.423	1200	0	1.3							12.4736	0.303108	49.8944	0	14968.3	0	64.8627	15033.2	9873.68	1.56137e+06	1.87301	23.4126
643	533.743	1200	0	1.3							12.4821	0.303315	49.9284	0	14978.5	0	64.9069	15043.4	9906.56	1.56653e+06	1.87807	23.4759
644	534.063	1200	0	1.3							12.4906	0.303522	49.9624	0	14988.7	0	64.9511	15053.7	9939.3	1.57167e+06	1.8831	23.5388
645	534.383	1200	0	1.3							12.4991	0.303728	49.9964	0	14998.9	0	64.9953	15063.9	9971.89	1.57678e+06	1.8881	23.6012
646	534.703	1200	0	1.3							12.5076	0.303934	50.0303	0	15009.1	0	65.0394	15074.1	10004.3	1.58188e+06	1.89306	23.6633
647	535.023	1200	0	1.3							12.516	0.304139	50.0641	0	15019.2	0	65.0833	15084.3	10036.6	1.58695e+06	1.89799	23.7249
648	535.343	1200	0	1.3							12.5245	0.304345	50.0979	0	15029.4	0	65.1273	15094.5	10068.8	1.59199e+06	1.90289	23.7862
649	535.663	1200	0	1.3							12.5329	0.30455	50.1316	0	15039.5	0	65.1711	15104.7	10100.8	1.59702e+06	1.90776	23.847
650	535.983	1200	0	1.3							12.5413	0.304754	50.1653	0	15049.6	0	65.2149	15114.8	10132.7	1.60202e+06	1.91259	23.9074
651	536.303	1200	0	1.3							12.5497	0.304959	50.199	0	15059.7	0	65.2587	15125	10164.5	1.60701e+06	1.9174	23.9675
652	536.623	1200	0	1.3							12.5581	0.305163	50.2326	0	15069.8	0	65.3023	15135.1	10196.1	1.61197e+06	1.92217	24.0271
653	536.943	1200	0	1.3							12.5665	0.305367	50.2661	0	15079.8	0	65.3459	15145.2	10227.6	1.61691e+06	1.92691	24.0864
654	537.263	1200	0	1.3							12.5749	0.30557	50.2996	0	15089.9	0	65.3894	15155.3	10258.9	1.62182e+06	1.93162	24.1452
655	537.583	1200	0	1.3							12.5833	0.305773	50.333	0	15099.9	0	65.4329	15165.3	10290.1	1.62672e+06	1.9363	24.2037
656	537.903	1200	0	1.3							12.5916	0.305976	50.3664	0	15109.9	0	65.4763	15175.4	10321.2	1.63159e+06	1.94094	24.2618
657	538.223	1200	0	1.3							12.5999	0.306178	50.3997	0	15119.9	0	65.5196	15185.4	10352.1	1.63645e+06	1.94556	24.3195
658	538.543	1200	0	1.3							12.6082	0.30638	50.433	0	15129.9	0	65.5629	15195.5	10382.9	1.64128e+06	1.95015	24.3769
659	538.863	1200	0	1.3							12.6166	0.306582	50.4662	0	15139.9	0	65.6061	15205.5	10413.6	1.64609e+06	1.95471	24.4338
660	539.183	1200	0	1.3							12.6249	0.306784	50.4994	0	15149.8	0	65.6492	15215.5	10444.1	1.65089e+06	1.95923	24.4904
661	539.503	1200	0	1.3							12.6331	0.306985	50.5325	0	15159.8	0	65.6923	15225.5	10474.5	1.65566e+06	1.96373	24.5466
662	539.823	1200	0	1.3							12.6414	0.307186	50.5656	0	15169.7	0	65.7353	15235.4	10504.8	1.66041e+06	1.9682	24.6025
663	540.143	1200	0	1.3							12.6497	0.307387	50.5986	0	15179.6	0	65.7782	15245.4	10534.9	1.66514e+06	1.97264	24.6579
664	540.463	1200	0	1.3							12.6579	0.307587	50.6316	0	15189.5	0	65.8211	15255.3	10564.9	1.66985e+06	1.97704	24.7131
665	540.783	1200	0	1.3							12.6661	0.307787	50.6645	0	15199.4	0	65.8639	15265.2	10594.8	1.67454e+06	1.98142	24.7678
666	541.103	1200	0	1.3							12.6744	0.307987	50.6974	0	15209.2	0	65.9066	15275.1	10624.6	1.67921e+06	1.98578	24.8222
667	541.423	1200	0	1.3							12.6826	0.308186	50.7302	0	15219.1	0	65.9493	15285	10654.2	1.68386e+06	1.9901	24.8762
668	541.743	1200	0	1.3							12.6908	0.308385	50.763	0	15228.9	0	65.9919	15294.9	10683.7	1.68849e+06	1.99439	24.9299
669	542.063	1200	0	1.3							12.6989	0.308584	50.7958	0	15238.7	0	66.0345	15304.8	10713.1	1.6931e+06	1.99866	24.9832
670	542.383	1200	0	1.3							12.7071	0.308783	50.8284	0	15248.5	0	66.077	15314.6	10742.4	1.69769e+06	2.0029	25.0362
671	542.703	1200	0	1.3							12.7153	0.308981	50.8611	0	15258.3	0	66.1194	15324.4	10771.5	1.70227e+06	2.00711	25.0888
672	543.023	1200	0	1.3							12.7234	0.309179	50.8937	0	15268.1	0	66.1618	15334.3	10800.5	1.70682e+06	2.01129	25.1411
673	543.343	1200	0	1.3							12.7315	0.309377	50.9262	0	15277.9	0	66.2041	15344.1	10829.4	1.71135e+06	2.01544	25.193
674	543.663	1200	0	1.3							12.7397	0.309574	50.9587	0	15287.6	0	66.2463	15353.9	10858.2	1.71587e+06	2.01957	25.2446
675	543.983	1200	0	1.3							12.7478	0.309771	50.9911	0	15297.3	0	66.2885	15363.6	10886.8	1.72036e+06	2.02367	25.2959

[truncated: 16 more sheets: SW9, SW10, SW11, SW12, SW13, SW14, SW15, SW16, SW17, SW18, SW19, SW20, SW21, SW22, SW23, SW24]
